# Supplementary material for: The initial engraftment of tumor cells is critical for the future growth pattern: a mathematical study based on simulations and animal experiments
Source: BMC Cancer. 2020 Jun 5;20:524. doi: 10.1186/s12885-020-07015-9 (PMC7275472; doi:10.1186/s12885-020-07015-9)
Supplement: Supplementary file 5 — Additional file 5: File S1. Gompertzian_growth_Metrics.xlsx. Fit metrics of all datasets based on Gompertzian growth. [file 12885_2020_7015_MOESM5_ESM.xlsx]

## Sheet: sample size ->
Description
Each worksheet contains information about the calculated fit metrics AIC, AICc, RMSE and R2
Synthetic data based on Gompertzian growth
Measurement frequency: 3 days

## Sheet: 10
		Gompertz				Exponential				Power				Logistic
data set number	sample number	AIC	AICc	RMSE	R2	AIC	AICc	RMSE	R2	AIC	AICc	RMSE	R2	AIC	AICc	RMSE	R2
1	1	66.6677	69.0677	50.2359	0.985211	103.767	104.434	578.494	-0.961134	69.1339	71.5339	58.6078	0.979871	81.0903	83.4903	123.735	0.910278
	2	76.7349	79.1349	94.2482	0.95148	104.361	105.028	600.393	-0.969012	75.5397	77.9397	87.4646	0.958213	85.6587	88.0587	164.624	0.851965
	3	76.4386	78.8386	92.519	0.941015	104.841	105.508	618.659	-1.63742	78.4378	80.8378	104.833	0.92427	83.1694	85.5694	140.905	0.863185
	4	66.3999	68.7999	49.402	0.982348	105.195	105.862	632.505	-1.89359	75.0492	77.4492	84.8238	0.947959	73.6609	76.0609	77.7737	0.95625
	5	71.1212	73.5212	66.3588	0.975016	104.69	105.357	612.847	-1.13093	73.1811	75.5811	75.4764	0.967679	81.8133	84.2133	129.455	0.904918
	6	80.6252	83.0252	120.19	0.925037	104.956	105.623	623.143	-1.01505	81.2396	83.6396	124.895	0.919053	86.4638	88.8638	173.12	0.844473
	7	74.3268	76.7268	81.0791	0.9601	103.999	104.666	586.965	-1.09112	76.6734	79.0734	93.8864	0.946499	81.4124	83.8124	126.251	0.903255
	8	64.5164	66.9164	43.9159	0.985601	104.381	105.047	601.121	-1.69776	65.4814	67.8814	46.6459	0.983756	80.9682	83.3682	122.794	0.887426
	9	64.4125	66.8125	43.6317	0.989216	103.932	104.599	584.492	-0.935278	62.5846	64.9846	38.9211	0.991419	82.6869	85.0869	136.72	0.894112
	10	76.1158	78.5158	90.6713	0.954473	104.273	104.939	597.071	-0.974174	77.0418	79.4418	96.0734	0.948886	83.1514	85.5514	140.747	0.890299
2	1	69.5772	71.9772	60.2542	0.97764	104.324	104.991	599	-1.20983	69.614	72.014	60.3929	0.977536	83.1584	85.5584	140.808	0.877887
	2	69.054	71.454	58.316	0.980934	103.656	104.323	574.517	-0.850508	70.5743	72.9743	64.1287	0.976944	82.2106	84.6106	132.71	0.901261
	3	62.6183	65.0183	39.0032	0.989952	104.033	104.699	588.181	-1.28511	71.4554	73.8554	67.7593	0.969673	76.4931	78.8931	92.8344	0.943075
	4	61.6151	64.0151	36.6327	0.991378	103.464	104.13	567.634	-1.07013	63.3068	65.7068	40.7181	0.989348	81.335	83.735	125.642	0.898578
	5	63.3191	65.7191	40.7496	0.986889	105.151	105.817	630.75	-2.14114	70.8658	73.2658	65.3077	0.966325	77.9287	80.3287	101.549	0.918581
	6	74.8788	77.2788	83.925	0.948911	104.887	105.553	620.437	-1.79216	74.9192	77.3192	84.1375	0.948652	83.4258	85.8258	143.181	0.851298
	7	67.2394	69.6394	52.0633	0.985831	103.104	103.771	555.027	-0.610281	59.4876	61.8876	32.0717	0.994623	84.2992	86.6992	151.214	0.880475
	8	72.8805	75.2805	74.0716	0.967923	104.526	105.193	606.619	-1.15142	73.8327	76.2327	78.6137	0.963868	83.3809	85.7809	142.78	0.880813
	9	66.0237	68.4237	48.2541	0.985317	104.167	104.834	593.159	-1.21865	72.0762	74.4762	70.4401	0.968711	77.6778	80.0778	99.9693	0.93698
	10	65.4893	67.8893	46.6689	0.985446	103.303	103.97	561.964	-1.11033	65.181	67.581	45.7784	0.985996	81.6659	84.0659	128.267	0.890058
3	1	68.1769	70.5769	55.2052	0.982451	104.697	105.364	613.129	-1.16475	72.5096	74.9096	72.3742	0.969837	80.4733	82.8733	119.055	0.91838
	2	69.7367	72.1367	60.858	0.97678	104.468	105.135	604.411	-1.29026	70.8744	73.2744	65.3431	0.973232	82.1294	84.5294	132.038	0.890701
	3	66.9519	69.3519	51.1362	0.981847	103.569	104.236	571.398	-1.26663	69.6057	72.0057	60.362	0.974705	80.3984	82.7984	118.499	0.902517
	4	70.78	73.18	64.9588	0.978128	104.057	104.724	589.093	-0.798819	66.6314	69.0314	50.1221	0.986978	85.547	87.947	163.48	0.861469
	5	69.0322	71.4322	58.2366	0.978387	104.972	105.639	623.764	-1.47944	70.954	73.354	65.6687	0.972519	82.0238	84.4238	131.169	0.890359
	6	76.9637	79.3637	95.6057	0.943016	103.625	104.292	573.387	-1.04966	73.9172	76.3172	79.0296	0.961063	86.4873	88.8873	173.375	0.812604
	7	70.0234	72.4234	61.9585	0.977218	103.556	104.222	570.907	-0.934247	70.0189	72.4189	61.941	0.977231	82.6204	85.0204	136.153	0.88999
	8	74.18	76.58	80.3384	0.968453	104.352	105.019	600.051	-0.759877	76.8186	79.2186	94.7423	0.956127	82.6568	85.0568	136.463	0.90898
	9	68.0476	70.4476	54.761	0.982883	103.689	104.356	575.692	-0.891748	70.4023	72.8023	63.443	0.977025	81.0952	83.4952	123.773	0.912555
	10	74.9643	77.3643	84.3748	0.961366	105.598	106.265	648.649	-1.28329	80.4332	82.8332	118.757	0.923466	72.6485	75.0485	73.0054	0.971077
4	1	62.7178	65.1178	39.2465	0.991503	104.034	104.7	588.227	-0.908744	69.2134	71.6134	58.8997	0.980863	79.7301	82.1301	113.651	0.928747
	2	63.2926	65.6926	40.6821	0.990301	103.468	104.134	567.781	-0.889248	66.8566	69.2566	50.8326	0.984857	80.3117	82.7117	117.858	0.918596
	3	75.042	77.442	84.7857	0.947782	105.234	105.9	634.029	-1.92006	76.8112	79.2112	94.6985	0.934858	82.7908	85.1908	137.61	0.862446
	4	77.8838	80.2838	101.265	0.947363	105.57	106.237	647.519	-1.1522	80.9897	83.3897	122.96	0.922393	81.536	83.936	127.23	0.916908
	5	66.6675	69.0675	50.2353	0.985257	104.928	105.595	622.045	-1.26048	71.4529	73.8529	67.7488	0.973186	80.2513	82.6513	117.414	0.919463
	6	76.0309	78.4309	90.191	0.950173	104.227	104.893	595.365	-1.17122	72.7349	75.1349	73.4006	0.966998	86.864	89.264	177.506	0.806999
	7	71.1043	73.5043	66.2886	0.977637	104.744	105.411	614.933	-0.924455	69.3785	71.7785	59.5108	0.981976	85.0615	87.4615	158.593	0.871997
	8	75.0183	77.4183	84.6598	0.951952	103.679	104.345	575.315	-1.21889	70.7458	73.1458	64.8198	0.971833	85.8639	88.2639	166.749	0.813598
	9	79.1086	81.5086	109.321	0.93569	103.21	103.876	558.69	-0.679625	76.735	79.135	94.2486	0.952201	87.5949	89.9949	185.802	0.814232
	10	70.9402	73.3402	65.6124	0.970426	103.828	104.494	580.701	-1.31658	75.0244	77.4244	84.6924	0.950725	77.931	80.331	101.564	0.929137
5	1	67.4469	69.8469	52.7431	0.98075	104.855	105.522	619.225	-1.65334	73.386	75.786	76.4491	0.959557	78.3896	80.7896	104.517	0.924409
	2	73.5172	75.9172	77.0785	0.9624	104.742	105.409	614.866	-1.39264	76.5805	78.9805	93.3431	0.944858	80.2734	82.6734	117.576	0.912511
	3	73.4754	75.8754	76.8775	0.965669	103.196	103.862	558.211	-0.810001	71.7507	74.1507	69.0217	0.972327	85.0829	87.4829	158.806	0.853507
	4	67.7352	70.1352	53.7019	0.982379	103.916	104.583	583.93	-1.08339	70.7649	73.1649	64.8972	0.974266	80.6634	83.0634	120.477	0.911313
	5	71.2119	73.6119	66.7362	0.967716	104.46	105.127	604.109	-1.64541	78.0508	80.4508	102.327	0.9241	69.8832	72.2832	61.4179	0.972657
	6	63.6394	66.0394	41.5736	0.988907	103.041	103.708	552.841	-0.961574	63.6581	66.0581	41.622	0.988881	81.4552	83.8552	126.59	0.89715
	7	68.6468	71.0468	56.8506	0.978287	103.867	104.533	582.109	-1.27645	72.1009	74.5009	70.5491	0.966562	79.1999	81.5999	109.947	0.918789
	8	70.8421	73.2421	65.2114	0.976434	105.618	106.285	649.451	-1.33744	75.1887	77.5887	85.5666	0.959425	80.7056	83.1056	120.796	0.919137
	9	66.3314	68.7314	49.191	0.983401	104.974	105.641	623.83	-1.66955	66.8881	69.2881	50.9327	0.982205	82.0762	84.4762	131.599	0.881201
	10	72.391	74.791	71.8397	0.975613	103.892	104.559	583.042	-0.606331	70.1118	72.5118	62.3014	0.981659	85.2625	87.6625	160.598	0.878124
6	1	76.4092	78.8092	92.3491	0.943725	105.139	105.806	630.313	-1.62157	79.4443	81.8443	111.639	0.917761	81.04	83.44	123.347	0.899606
	2	68.0804	70.4804	54.8731	0.978378	104.554	105.22	607.657	-1.65152	66.3254	68.7254	49.1726	0.982637	82.6155	85.0155	136.111	0.866966
	3	53.5489	55.9489	22.1272	0.99643	105.025	105.692	625.824	-1.85568	68.9322	71.3322	57.8736	0.975579	76.5607	78.9607	93.2275	0.936629
	4	74.9233	77.3233	84.1586	0.95828	105.469	106.136	643.442	-1.43877	78.02	80.42	102.13	0.938559	81.4449	83.8449	126.508	0.905727
	5	68.5266	70.9266	56.4251	0.983122	104.176	104.842	593.466	-0.867122	70.6161	73.0161	64.2965	0.978084	81.9245	84.3245	130.358	0.909915
	6	63.7719	66.1719	41.9193	0.989237	104.234	104.901	595.648	-1.1731	70.7533	73.1533	64.8503	0.974241	78.1983	80.5983	103.275	0.934674
	7	71.6229	74.0229	68.4726	0.971183	103.85	104.517	581.516	-1.07846	74.4194	76.8194	81.5496	0.959125	79.8391	82.2391	114.428	0.919521
	8	76.3581	78.7581	92.0547	0.957801	104.091	104.758	590.334	-0.735428	76.9734	79.3734	95.6637	0.954427	84.6467	87.0467	154.535	0.881077
	9	70.814	73.214	65.0968	0.974321	104.932	105.599	622.194	-1.3459	74.6056	77.0056	82.5043	0.958751	81.2517	83.6517	124.99	0.905331
	10	74.3907	76.7907	81.4036	0.969793	104.251	104.918	596.261	-0.620665	76.4269	78.8269	92.4512	0.961038	82.1416	84.5416	132.139	0.920406
7	1	58.4042	60.8042	29.9719	0.994607	104.736	105.403	614.63	-1.26795	68.4435	70.8435	56.1327	0.981084	78.9035	81.3035	107.928	0.930068
	2	73.7038	76.1038	77.983	0.959553	105.635	106.302	650.16	-1.81146	75.2873	77.6873	86.0953	0.9507	82.5131	84.9131	135.242	0.878349
	3	63.4026	65.8026	40.9628	0.98898	105.207	105.873	632.968	-1.63121	73.1998	75.5998	75.5644	0.9625	75.6456	78.0456	88.0451	0.94909
	4	60.7022	63.1022	34.6012	0.994219	102.956	103.623	549.914	-0.460183	57.1891	59.5891	27.7801	0.996274	82.6229	85.0229	136.174	0.910462
	5	71.382	73.782	67.449	0.970017	105.381	106.048	639.902	-1.69871	77.1961	79.5961	97.0045	0.937983	74.7392	77.1392	83.196	0.954382
	6	67.4326	69.8326	52.6959	0.977911	104.541	105.208	607.186	-1.93265	71.6585	74.0585	68.625	0.962539	78.7808	81.1808	107.104	0.908751
	7	69.365	71.765	59.4604	0.977228	103.569	104.235	571.367	-1.10272	68.7585	71.1585	57.2486	0.97889	82.2786	84.6786	133.275	0.885595
	8	70.9268	73.3268	65.5573	0.974615	104.65	105.317	611.316	-1.2073	72.5983	74.9983	72.7767	0.968717	81.8168	84.2168	129.483	0.900973
	9	78.9924	81.3924	108.53	0.942693	103.434	104.1	566.573	-0.561777	77.16	79.56	96.786	0.954424	87.8547	90.2547	188.844	0.826495
	10	71.4779	73.8779	67.8549	0.976457	103.634	104.301	573.722	-0.683102	66.309	68.709	49.1223	0.987661	86.1474	88.5474	169.73	0.852692
8	1	68.9585	71.3585	57.9688	0.982077	105.108	105.774	629.063	-1.1106	69.8436	72.2436	61.266	0.97998	83.623	86.023	144.957	0.887928
	2	64.448	66.848	43.7285	0.988173	104.542	105.209	607.222	-1.2806	68.8815	71.2815	57.6907	0.979414	80.8365	83.2365	121.788	0.908259
	3	73.3793	75.7793	76.4171	0.958545	105.014	105.681	625.407	-1.77662	74.4257	76.8257	81.5817	0.952753	82.8553	85.2553	138.166	0.864482
	4	68.9483	71.3483	57.932	0.977421	104.611	105.278	609.832	-1.50197	73.2646	75.6646	75.8712	0.961273	79.7406	82.1406	113.726	0.912988
	5	70.4714	72.8714	63.7179	0.980381	103.413	104.08	565.857	-0.547261	65.6557	68.0557	47.157	0.989254	85.4137	87.8137	162.123	0.87299
	6	68.8015	71.2015	57.403	0.973518	104.713	105.38	613.733	-2.02715	68.4665	70.8665	56.2135	0.974605	82.1447	84.5447	132.164	0.859621
	7	71.2748	73.6748	66.999	0.969321	105.679	106.346	651.948	-1.90488	76.6144	79.0144	93.541	0.940199	78.9448	81.3448	108.207	0.919977
	8	69.0481	71.4481	58.2943	0.978792	103.472	104.139	567.937	-1.01305	66.8272	69.2272	50.7394	0.983933	83.3055	85.7055	142.109	0.873963
	9	69.6878	72.0878	60.6724	0.97072	103.623	104.289	573.3	-1.61431	61.6122	64.0122	36.6262	0.98933	84.1628	86.5628	149.931	0.821197
	10	76.9235	79.3235	95.3656	0.941741	104.307	104.974	598.374	-1.29362	73.1243	75.5243	75.209	0.963766	87.0335	89.4335	179.395	0.793843
9	1	67.1435	69.5435	51.7524	0.982215	105.732	106.398	654.083	-1.84092	74.3193	76.7193	81.0411	0.956388	78.0017	80.4017	102.013	0.930895
	2	61.2948	63.6948	35.9068	0.991838	104.257	104.923	596.478	-1.25231	61.4437	63.8437	36.2425	0.991685	82.1204	84.5204	131.964	0.889758
	3	79.4397	81.8397	111.607	0.923376	105.173	105.84	631.637	-1.45425	81.169	83.569	124.345	0.904886	84.1501	86.5501	149.812	0.861937
	4	68.7677	71.1677	57.2817	0.980194	103.978	104.644	586.169	-1.07397	59.974	62.374	33.0617	0.993402	85.1498	87.5498	159.471	0.846496
	5	70.1265	72.5265	62.359	0.974819	105.299	105.966	636.634	-1.62458	69.8146	72.2146	61.1549	0.975782	83.3388	85.7388	142.405	0.868679
	6	66.3509	68.7509	49.251	0.98415	104.225	104.891	595.282	-1.31554	67.9034	70.3034	54.2696	0.980755	81.715	84.115	128.662	0.89183
	7	76.0185	78.4185	90.1213	0.953125	105.06	105.727	627.209	-1.27046	79.8668	82.2668	114.626	0.924167	79.931	82.331	115.087	0.923556
	8	67.6395	70.0395	53.3818	0.985455	104.39	105.057	601.475	-0.846588	71.7166	74.1166	68.8746	0.975787	81.0697	83.4697	123.576	0.922052
	9	81.2441	83.6441	124.93	0.918925	102.552	103.218	536.19	-0.493435	78.6042	81.0042	105.928	0.941713	89.0217	91.4217	203.132	0.785659
	10	71.6218	74.0218	68.4678	0.968484	104.967	105.634	623.565	-1.61407	71.7157	74.1157	68.8708	0.968112	84.0825	86.4825	149.181	0.850384
10	1	74.7483	77.1483	83.2432	0.956434	103.536	104.203	570.211	-1.04421	72.8394	75.2394	73.8814	0.965682	84.779	87.179	155.817	0.847354
	2	58.421	60.821	30.0035	0.992972	104.858	105.525	619.319	-1.99423	68.8642	71.2642	57.6282	0.974075	76.9698	79.3698	95.642	0.928591
	3	75.4933	77.8933	87.2108	0.944705	105.141	105.808	630.387	-1.88911	79.7952	82.1952	114.114	0.905327	74.4733	76.8733	81.8249	0.951323
	4	76.2506	78.6506	91.4379	0.940945	103.874	104.54	582.375	-1.39559	75.1762	77.5762	85.4997	0.948366	85.1596	87.5596	159.569	0.820154
	5	73.5229	75.9229	77.1061	0.962009	104.383	105.05	601.208	-1.30971	77.3563	79.7563	97.9803	0.938654	79.4064	81.8064	111.374	0.920735
	6	64.3588	66.7588	43.4855	0.988645	105.193	105.859	632.417	-1.40166	72.802	75.202	73.7089	0.967375	76.6057	79.0057	93.49	0.947515
	7	72.5022	74.9022	72.3408	0.96646	105.404	106.071	640.829	-1.63199	72.1565	74.5565	70.7943	0.967878	83.8071	86.2071	146.634	0.862193
	8	65.7192	68.1192	47.3445	0.984123	104.656	105.322	611.536	-1.64887	74.0376	76.4376	79.627	0.955091	73.989	76.389	79.3853	0.955363
	9	65.4151	67.8151	46.453	0.985869	104.893	105.559	620.666	-1.52273	70.3265	72.7265	63.1433	0.97389	79.7166	82.1166	113.555	0.915557
	10	67.0463	69.4463	51.439	0.979602	104.573	105.24	608.391	-1.85341	73.0301	75.4301	74.7676	0.956905	76.5545	78.9545	93.1917	0.93305

## Sheet: 12
		Gompertz				Exponential				Power				Logistic
data set number	sample number	AIC	AICc	RMSE	R2	AIC	AICc	RMSE	R2	AIC	AICc	RMSE	R2	AIC	AICc	RMSE	R2
1	1	71.3752	73.7752	67.4207	0.973924	103.665	104.332	574.819	-0.895431	70.0235	72.4235	61.9587	0.977978	83.6693	86.0693	145.377	0.878762
	2	71.6405	74.0405	68.5478	0.969558	104.699	105.366	613.209	-1.43618	76.1995	78.5995	91.1466	0.946177	78.8124	81.2124	107.315	0.925387
	3	71.3123	73.7123	67.1561	0.971339	103.86	104.527	581.875	-1.15168	72.464	74.864	72.1684	0.966901	81.6697	84.0697	128.298	0.895393
	4	69.6807	72.0807	60.6453	0.972049	103.401	104.067	565.403	-1.42953	58.2182	60.6182	29.6256	0.99333	84.925	87.325	157.247	0.812082
	5	67.56	69.96	53.1171	0.982427	104.591	105.258	609.091	-1.31068	64.9599	67.3599	45.1501	0.987303	83.2458	85.6458	141.58	0.875153
	6	74.427	76.827	81.5882	0.954724	104.066	104.733	589.411	-1.36294	74.122	76.522	80.0477	0.956417	83.7917	86.1917	146.493	0.854035
	7	69.8643	72.2643	61.3455	0.975499	105.549	106.215	646.644	-1.72239	77.0718	79.4718	96.2534	0.939681	73.1544	75.5544	75.3505	0.963035
	8	73.2825	75.6825	75.9561	0.963468	103.949	104.616	585.116	-1.16786	76.7411	79.1411	94.2847	0.94371	79.5257	81.9257	112.208	0.920274
	9	71.1473	73.5473	66.4669	0.973981	105.393	106.06	640.397	-1.41538	74.7653	77.1653	83.3319	0.959101	81.1007	83.5007	123.816	0.90971
	10	69.9333	72.3333	61.6103	0.971333	105.074	105.741	627.751	-1.97609	75.4663	77.8663	87.0639	0.942754	77.7991	80.1991	100.73	0.923372
	11	74.6732	77.0732	82.8537	0.965176	104.581	105.248	608.694	-0.879567	66.3932	68.7932	49.3814	0.98763	88.2006	90.6006	192.97	0.811097
	12	64.7762	67.1762	44.6348	0.987005	104.863	105.529	619.509	-1.50337	73.4752	75.8752	76.8766	0.96145	75.367	77.767	86.5251	0.951167
2	1	71.2356	73.6356	66.8349	0.965441	106.375	107.041	680.901	-2.58695	78.608	81.008	105.953	0.913147	70.763	73.163	64.8896	0.967423
	2	70.7026	73.1026	64.6452	0.975994	104.571	105.238	608.322	-1.12572	73.2397	75.6397	75.7533	0.967036	82.0286	84.4286	131.209	0.901108
	3	71.4327	73.8327	67.6632	0.96335	104.329	104.996	599.188	-1.87406	66.8495	69.2495	50.8099	0.979333	83.9868	86.3868	148.291	0.823965
	4	62.4736	64.8736	38.6521	0.989627	104.171	104.837	593.276	-1.44382	70.1875	72.5875	62.5972	0.972794	76.8886	79.2886	95.1578	0.93713
	5	68.7076	71.1076	57.067	0.976227	105.109	105.775	629.106	-1.88908	74.0287	76.4287	79.5824	0.953768	78.2436	80.6436	103.568	0.9217
	6	54.0467	56.4467	22.8264	0.996875	104.462	105.129	604.183	-1.1893	60.2958	62.6958	33.7334	0.993175	81.3729	83.7729	125.94	0.904875
	7	63.7664	66.1664	41.9047	0.990671	104.059	104.725	589.147	-0.843922	63.8808	66.2808	42.2055	0.990537	82.6067	85.0067	136.036	0.90169
	8	74.658	77.058	82.7748	0.942848	104.177	104.843	593.498	-1.93815	76.0959	78.4959	90.5584	0.931594	80.1311	82.5311	116.536	0.88672
	9	69.1304	71.5304	58.5951	0.978241	103.916	104.583	583.911	-1.16073	73.1585	75.5585	75.3697	0.964	79.1726	81.5726	109.759	0.923653
	10	69.8873	72.2873	61.4334	0.971471	104.239	104.905	595.802	-1.68338	72.6084	75.0084	72.8225	0.959912	80.5484	82.9484	119.614	0.891845
	11	64.5209	66.9209	43.9283	0.988335	104.927	105.594	621.996	-1.3387	70.6239	73.0239	64.3279	0.974985	78.8174	81.2174	107.349	0.930338
	12	66.1247	68.5247	48.5597	0.98191	105.144	105.811	630.486	-2.04956	72.3781	74.7781	71.782	0.960471	78.6846	81.0846	106.462	0.913049
3	1	73.3244	75.7244	76.1551	0.96277	104.946	105.613	622.754	-1.4896	75.7174	78.1174	88.4414	0.949788	80.6316	83.0316	120.238	0.907193
	2	69.0744	71.4744	58.3904	0.982674	103.881	104.548	582.644	-0.725164	74.0777	76.4777	79.8266	0.967617	78.8181	81.2181	107.354	0.941432
	3	71.4094	73.8094	67.5648	0.971266	104.596	105.263	609.276	-1.3366	72.5005	74.9005	72.333	0.967067	82.1647	84.5647	132.33	0.889778
	4	69.7977	72.1977	61.0904	0.978241	104.57	105.236	608.255	-1.15704	74.3746	76.7746	81.3218	0.961443	78.7376	81.1376	106.815	0.93348
	5	78.2286	80.6286	103.47	0.934348	106.244	106.91	675.352	-1.79692	81.856	84.256	129.801	0.896683	80.7223	83.1223	120.922	0.910334
	6	72.4578	74.8578	72.1404	0.968735	103.574	104.241	571.566	-0.962634	69.461	71.861	59.8182	0.978503	85.4328	87.8328	162.317	0.841716
	7	71.8048	74.2048	69.2555	0.95942	105.378	106.045	639.797	-2.46331	76.5714	78.9714	93.2902	0.926366	77.2306	79.6306	97.214	0.920042
	8	66.2862	68.6862	49.0522	0.981327	106.304	106.97	677.882	-2.56628	73.4786	75.8786	76.8926	0.954114	76.8576	79.2576	94.9736	0.929997
	9	69.6528	72.0528	60.5399	0.981134	104.669	105.336	612.055	-0.928316	72.2252	74.6252	71.0991	0.973979	81.9327	84.3327	130.425	0.912438
	10	68.0907	70.4907	54.9084	0.981025	105.145	105.812	630.541	-1.50225	65.5658	67.9658	46.8928	0.986161	83.4729	85.8729	143.604	0.870212
	11	56.5703	58.9703	26.7262	0.992797	104.873	105.54	619.909	-2.87524	65.889	68.289	47.8495	0.976911	77.6272	80.0272	99.6537	0.899855
	12	74.4118	76.8118	81.5108	0.96166	104.273	104.94	597.087	-1.05728	75.634	78.034	87.9812	0.955332	83.3784	85.7784	142.758	0.882398
4	1	77.5897	79.9897	99.4201	0.930103	104.869	105.535	619.736	-1.71595	80.3802	82.7802	118.364	0.900929	80.5706	82.9706	119.781	0.898542
	2	64.7186	67.1186	44.4743	0.987058	104.679	105.346	612.442	-1.4543	73.7592	76.1592	78.2531	0.959932	74.3238	76.7238	81.0641	0.957001
	3	73.2771	75.6771	75.9308	0.955605	104.123	104.789	591.499	-1.69407	75.6163	78.0163	87.8842	0.940527	81.0322	83.4322	123.286	0.882961
	4	66.3283	68.7283	49.1815	0.983054	104.685	105.352	612.669	-1.6297	73.904	76.304	78.9645	0.956316	75.7233	78.1233	88.4737	0.945162
	5	62.6205	65.0205	39.0086	0.990185	105.178	105.845	631.844	-1.575	68.9472	71.3472	57.928	0.978356	80.3837	82.7837	118.39	0.909596
	6	71.3994	73.7994	67.5226	0.970917	103.382	104.049	564.755	-1.03449	62.2408	64.6408	38.0937	0.990744	85.9749	88.3749	167.911	0.820157
	7	73.6048	76.0048	77.5016	0.96735	104.131	104.797	591.801	-0.903793	73.6986	76.0986	77.9576	0.966964	83.6279	86.0279	145.001	0.885709
	8	63.9408	66.3408	42.364	0.988901	104.549	105.216	607.484	-1.28213	69.0552	71.4552	58.3202	0.978967	80.4746	82.8746	119.064	0.912334
	9	65.6301	68.0301	47.0817	0.988561	104.957	105.624	623.182	-1.00411	70.7171	73.1171	64.7037	0.978395	80.7696	83.1696	121.28	0.924096
	10	68.9112	71.3112	57.7978	0.973777	106.354	107.02	680.002	-2.62979	76.2677	78.6677	91.536	0.934227	76.2561	78.6561	91.4697	0.934323
	11	65.3536	67.7536	46.2748	0.983831	104.251	104.918	596.276	-1.6846	72.7838	75.1838	73.625	0.959071	76.4271	78.8271	92.4524	0.935461
	12	64.7007	67.1007	44.4247	0.990122	103.123	103.79	555.681	-0.545493	69.9737	72.3737	61.7663	0.980905	79.0694	81.4694	109.053	0.940476
5	1	66.9857	69.3857	51.2443	0.985884	105.419	106.086	641.433	-1.21169	68.8956	71.2956	57.7413	0.982078	83.2359	85.6359	141.492	0.892382
	2	79.7745	82.1745	113.967	0.924034	104.794	105.461	616.859	-1.22553	81.8075	84.2075	129.408	0.902054	83.4567	85.8567	143.458	0.879632
	3	73.0613	75.4613	74.9131	0.962203	105.339	106.006	638.222	-1.74339	77.5312	79.9312	99.0573	0.933913	78.84	81.24	107.501	0.922166
	4	72.3115	74.7115	71.4836	0.965117	104.952	105.619	622.989	-1.64951	75.1979	77.5979	85.616	0.94996	80.8819	83.2819	122.134	0.898169
	5	73.7355	76.1355	78.1375	0.960093	104.781	105.448	616.346	-1.483	75.3549	77.7549	86.4598	0.95114	82.7474	85.1474	137.237	0.876896
	6	74.2315	76.6315	80.5975	0.957734	105.756	106.423	655.085	-1.79216	79.1727	81.5727	109.76	0.921615	77.905	80.305	101.399	0.933102
	7	74.9567	77.3567	84.335	0.947826	104.304	104.971	598.256	-1.6255	76.3596	78.7596	92.0631	0.937826	82.4084	84.8084	134.36	0.867572
	8	74.1569	76.5569	80.2227	0.963363	105.175	105.842	631.721	-1.27181	78.4904	80.8904	105.177	0.937025	79.0071	81.4071	108.629	0.932824
	9	71.2154	73.6154	66.7507	0.969682	106.818	107.484	700.02	-2.33438	77.5085	79.9085	98.9171	0.933421	78.0915	80.4915	102.588	0.928388
	10	60.11	62.51	33.3439	0.992116	104.754	105.42	615.292	-1.68466	71.5144	73.9144	68.0097	0.9672	74.5587	76.9587	82.2626	0.952012
	11	78.224	80.624	103.441	0.921418	104.519	105.185	606.327	-1.69994	80.6739	83.0739	120.556	0.893262	82.0151	84.4151	131.098	0.873779
	12	65.1992	67.5992	45.8304	0.984816	103.822	104.488	580.477	-1.43583	61.8837	64.2837	37.2529	0.989968	82.1105	84.5105	131.882	0.874267
6	1	70.2715	72.6715	62.9267	0.973179	104.477	105.144	604.763	-1.47728	68.8499	71.2499	57.5767	0.977546	83.0609	85.4609	139.953	0.867331
	2	73.9612	76.3612	79.2476	0.967759	105.552	106.219	646.772	-1.14755	78.7858	81.1858	107.137	0.941072	77.0762	79.4762	96.2804	0.95241
	3	77.6422	80.0422	99.7471	0.943065	104.138	104.805	592.066	-1.00595	79.0935	81.4935	109.218	0.93174	82.3248	84.7248	133.66	0.897768
	4	58.4566	60.8566	30.0703	0.993169	104.657	105.323	611.581	-1.82566	66.3509	68.7509	49.2511	0.981675	78.8085	81.2085	107.29	0.913038
	5	66.2711	68.6711	49.0062	0.986811	104.673	105.339	612.195	-1.05814	72.5785	74.9785	72.6863	0.970986	78.8285	81.2285	107.424	0.936628
	6	79.0253	81.4253	108.754	0.919877	104.364	105.031	600.496	-1.4428	79.9121	82.3121	114.951	0.910486	83.5242	85.9242	144.064	0.859401
	7	68.5354	70.9354	56.4562	0.97752	104.134	104.8	591.908	-1.47105	70.3505	72.7505	63.2379	0.971795	80.9344	83.3344	122.536	0.8941
	8	72.9742	75.3742	74.5068	0.957877	105.02	105.687	625.622	-1.97	75.4017	77.8017	86.7132	0.942944	81.9769	84.3769	130.785	0.870207
	9	70.3243	72.7243	63.1345	0.968915	103.971	104.638	585.934	-1.67742	67.7967	70.1967	53.9089	0.977336	83.137	85.537	140.62	0.84579
	10	56.7493	59.1493	27.0268	0.994997	104.5	105.167	605.625	-1.51229	57.316	59.716	28.0012	0.994629	81.4286	83.8286	126.379	0.890601
	11	74.9881	77.3881	84.5007	0.945543	105.273	105.94	635.593	-2.081	77.438	79.838	98.482	0.926032	82.3372	84.7372	133.764	0.863539
	12	70.7001	73.1001	64.6352	0.973171	105.281	105.948	635.909	-1.59692	75.6355	78.0355	87.9894	0.95028	78.4951	80.8951	105.209	0.928916
7	1	75.9839	78.3839	89.9264	0.958153	101.845	102.512	513.033	-0.362016	73.2764	75.6764	75.9272	0.970168	86.3002	88.7002	171.359	0.848048
	2	69.1991	71.5991	58.847	0.970669	104.154	104.821	592.672	-1.97514	66.631	69.031	50.1207	0.978723	83.1546	85.5546	140.775	0.832146
	3	63.1867	65.5867	40.4137	0.990168	104.062	104.728	589.247	-1.09025	62.5117	64.9117	38.7442	0.990963	82.5649	84.9649	135.681	0.889174
	4	78.014	80.414	102.092	0.932594	103.513	104.18	569.399	-1.09675	75.3825	77.7825	86.6093	0.951489	86.9925	89.3925	178.937	0.792933
	5	76.1287	78.5287	90.7439	0.943461	105.534	106.2	646.034	-1.86565	80.5857	82.9857	119.894	0.901302	75.7077	78.1077	88.3874	0.946359
	6	64.7837	67.1837	44.6557	0.987584	105.337	106.003	638.124	-1.53535	72.4187	74.8187	71.9643	0.967755	79.0164	81.4164	108.693	0.926442
	7	67.5793	69.9793	53.1814	0.984543	104.846	105.512	618.84	-1.09291	70.7301	73.1301	64.7562	0.977083	81.6936	84.0936	128.49	0.909774
	8	69.5681	71.9681	60.22	0.976232	104.618	105.285	610.119	-1.4397	70.7615	73.1615	64.8837	0.972408	82.2735	84.6735	133.232	0.883661
	9	76.1297	78.5297	90.7496	0.948617	104.328	104.994	599.124	-1.23957	77.9098	80.3098	101.429	0.935811	82.7396	85.1396	137.17	0.882604
	10	73.6414	76.0414	77.6794	0.966084	103.925	104.592	584.25	-0.91861	71.7282	74.1282	68.9245	0.973298	84.9653	87.3653	157.643	0.860319
	11	70.8639	73.2639	65.3003	0.975191	104.284	104.951	597.502	-1.07712	69.5362	71.9362	60.1003	0.978985	83.9571	86.3571	148.016	0.872533
	12	80.9626	83.3626	122.752	0.931531	104.227	104.894	595.371	-0.610701	80.9747	83.3747	122.844	0.931428	86.9241	89.3241	178.174	0.855747
8	1	60.0869	62.4869	33.2957	0.991242	105.02	105.687	625.643	-2.09244	66.3502	68.7502	49.249	0.980838	79.5016	81.9016	112.039	0.900828
	2	67.5004	69.9004	52.9196	0.979157	105.287	105.954	636.152	-2.01192	76.2452	78.6452	91.4072	0.937816	69.5425	71.9425	60.1238	0.973096
	3	61.248	63.648	35.8019	0.992405	105.119	105.785	629.488	-1.34784	68.8922	71.2922	57.729	0.980254	79.9557	82.3557	115.265	0.92128
	4	72.0864	74.4864	70.4851	0.96583	104.809	105.476	617.443	-1.62204	69.1296	71.5296	58.5922	0.976388	84.6725	87.0725	154.784	0.835223
	5	60.3033	62.7033	33.7491	0.992296	104.941	105.607	622.531	-1.62114	69.9739	72.3739	61.767	0.974196	78.1485	80.5485	102.954	0.928311
	6	73.0334	75.4334	74.7826	0.970495	103.23	103.897	559.416	-0.65107	71.4931	73.8931	67.9194	0.975662	84.5397	86.9397	153.504	0.875681
	7	78.3185	80.7185	104.054	0.922367	104.95	105.616	622.884	-1.78194	80.8599	83.2599	121.966	0.893338	81.7345	84.1345	128.818	0.881016
	8	69.939	72.339	61.6324	0.971115	104.216	104.883	594.969	-1.69181	72.5256	74.9256	72.4464	0.960089	80.443	82.843	118.829	0.892625
	9	68.3123	70.7123	55.6744	0.984017	104.177	104.844	593.527	-0.81644	59.6162	62.0162	32.3305	0.99461	85.2397	87.6397	160.37	0.867388
	10	57.7634	60.1634	28.7953	0.995378	104.482	105.149	604.946	-1.03978	65.5321	67.9321	46.7939	0.987795	80.5321	82.9321	119.493	0.920414
	11	71.0434	73.4434	66.0369	0.972252	104.924	105.591	621.9	-1.46096	75.1142	77.5142	85.1692	0.953844	80.0833	82.4833	116.188	0.914101
	12	77.065	79.465	96.213	0.942375	105.314	105.981	637.222	-1.52767	79.9894	82.3894	115.508	0.916946	81.3142	83.7142	125.479	0.901987
9	1	75.5804	77.9804	87.6869	0.952299	104.699	105.366	613.193	-1.33266	78.8777	81.2777	107.755	0.927968	81.0607	83.4607	123.506	0.905369
	2	69.645	72.045	60.5102	0.981698	104.659	105.325	611.656	-0.870103	76.0414	78.4414	90.2504	0.959285	76.2735	78.6735	91.5691	0.958087
	3	68.0538	70.4538	54.7819	0.977906	105.213	105.88	633.235	-1.95216	70.9552	73.3552	65.6736	0.968246	81.3022	83.7022	125.385	0.884256
	4	64.5988	66.9988	44.1427	0.988821	104.717	105.384	613.901	-1.16214	74.458	76.858	81.7468	0.961662	74.0163	76.4163	79.5207	0.963722
	5	70.2843	72.6843	62.9769	0.977069	104.653	105.32	611.452	-1.16168	74.3987	76.7987	81.4443	0.961648	79.9964	82.3964	115.559	0.92279
	6	76.1117	78.5117	90.6476	0.952884	104.812	105.478	617.529	-1.18659	78.9217	81.3217	108.051	0.933056	81.7702	84.1702	129.106	0.904425
	7	71.7802	74.1802	69.149	0.963126	104.256	104.923	596.469	-1.74358	76.3844	78.7844	92.2059	0.934437	77.0744	79.4744	96.2695	0.928531
	8	75.8767	78.2767	89.3262	0.953897	103.427	104.094	566.332	-0.853143	75.7502	78.1502	88.6229	0.954621	84.843	87.243	156.442	0.858591
	9	63.1027	65.5027	40.2022	0.990108	104.535	105.202	606.953	-1.25481	58.7863	61.1863	30.6963	0.994233	83.12	85.52	140.471	0.879226
	10	64.125	66.525	42.8546	0.986771	105.666	106.333	651.4	-2.05647	74.4179	76.8179	81.5419	0.952105	72.6745	75.0745	73.1237	0.961484
	11	63.5164	65.9164	41.2551	0.991552	104.429	105.096	602.95	-0.804578	71.8555	74.2555	69.4753	0.976041	78.3185	80.7185	104.053	0.946257
	12	63.2665	65.6665	40.6158	0.989455	104.799	105.466	617.047	-1.43388	62.1722	64.5722	37.9309	0.990803	82.4888	84.8888	135.038	0.883434
10	1	74.2529	76.6529	80.7056	0.962053	105.922	106.589	661.9	-1.55244	79.6951	82.0951	113.403	0.925077	75.5187	77.9187	87.3497	0.955548
	2	73.6708	76.0708	77.8219	0.963726	104.624	105.29	610.318	-1.23103	76.5184	78.9184	92.9814	0.948217	81.1821	83.5821	124.447	0.907239
	3	75.34	77.74	86.3794	0.961737	104.71	105.377	613.626	-0.930933	75.5254	77.9254	87.3864	0.96084	84.2094	86.6094	150.368	0.88405
	4	67.8037	70.2037	53.9323	0.981135	104.754	105.42	615.291	-1.45545	75.5531	77.9531	87.5377	0.9503	74.2325	76.6325	80.6024	0.957863
	5	66.4158	68.8158	49.4514	0.983577	105.444	106.11	642.406	-1.7715	73.6949	76.0949	77.9391	0.959205	78.1336	80.5336	102.858	0.928948
	6	74.6735	77.0735	82.8553	0.957591	104.933	105.6	622.244	-1.39189	78.8575	81.2575	107.619	0.928452	79.1948	81.5948	109.911	0.925372
	7	66.5839	68.9839	49.9734	0.983518	104.611	105.278	609.848	-1.45459	68.168	70.568	55.1744	0.979908	82.5147	84.9147	135.256	0.87926
	8	72.4159	74.8159	71.9517	0.967177	104.38	105.047	601.103	-1.29081	75.5139	77.9139	87.3233	0.951655	80.3394	82.7394	118.062	0.911629
	9	70.5961	72.9961	64.2162	0.972451	104.731	105.397	614.412	-1.52191	74.0232	76.4232	79.555	0.957719	79.7129	82.1129	113.529	0.913896
	10	73.1225	75.5225	75.2005	0.964388	105.42	106.086	641.451	-1.59106	78.1794	80.5794	103.153	0.932994	78.3861	80.7861	104.494	0.931241
	11	71.642	74.042	68.5544	0.973183	104.441	105.108	603.399	-1.07756	75.338	77.738	86.3685	0.957435	79.8377	82.2377	114.418	0.925298
	12	63.2792	65.6792	40.6481	0.989958	103.39	104.057	565.024	-0.940331	65.1289	67.5289	45.6295	0.987346	80.7283	83.1283	120.967	0.911064

## Sheet: 15
		Gompertz				Exponential				Power				Logistic
data set number	sample number	AIC	AICc	RMSE	R2	AIC	AICc	RMSE	R2	AIC	AICc	RMSE	R2	AIC	AICc	RMSE	R2
1	1	74.982	77.382	84.4681	0.95772	104.849	105.516	618.969	-1.27033	78.522	80.922	105.386	0.934186	79.2601	81.6601	110.361	0.927826
	2	74.3565	76.7565	81.2297	0.9619	105.342	106.008	638.331	-1.35279	79.4615	81.8615	111.759	0.92788	74.8994	77.2994	84.0335	0.959225
	3	68.9778	71.3778	58.0389	0.980877	104.62	105.286	610.166	-1.11358	73.9913	76.3913	79.3965	0.964213	79.1333	81.5333	109.49	0.931943
	4	67.5344	69.9344	53.0322	0.984924	104.347	105.013	599.846	-0.928747	66.0238	68.4238	48.2544	0.987518	83.7084	86.1084	145.733	0.886156
	5	69.9024	72.3024	61.4915	0.975891	103.991	104.658	586.667	-1.19451	72.0907	74.4907	70.504	0.968306	81.4433	83.8433	126.495	0.897976
	6	67.9081	70.3081	54.2853	0.976054	104.378	105.045	601.018	-1.93524	68.5233	70.9233	56.4135	0.97414	81.1199	83.5199	123.964	0.875129
	7	67.7843	70.1843	53.8669	0.979819	104.67	105.337	612.092	-1.60581	70.4991	72.8991	63.8283	0.971664	80.3135	82.7135	117.871	0.903367
	8	68.1146	70.5146	54.9906	0.986381	103.966	104.633	585.743	-0.545186	67.9282	70.3282	54.3537	0.986695	83.8286	86.2286	146.832	0.902903
	9	71.5121	73.9121	68	0.965749	105.341	106.008	638.297	-2.01789	74.2895	76.6895	80.8901	0.951533	80.3382	82.7382	118.053	0.896768
	10	75.2294	77.6294	85.7845	0.946674	104.577	105.244	608.559	-1.68365	78.7255	81.1255	106.734	0.917448	79.3902	81.7902	111.262	0.910295
	11	75.3997	77.7997	86.7024	0.962525	103.985	104.651	586.42	-0.714358	73.724	76.124	78.0813	0.969607	86.2965	88.6965	171.32	0.853682
	12	72.9876	75.3876	74.5692	0.970009	105.008	105.675	625.175	-1.10801	76.6542	79.0542	93.774	0.952572	79.8618	82.2618	114.59	0.929178
	13	83.6633	86.0633	145.323	0.897524	104.227	104.894	595.383	-0.720077	83.115	85.515	140.427	0.904312	89.519	91.919	209.545	0.786936
	14	74.3646	76.7646	81.2711	0.952727	104.736	105.403	614.614	-1.70362	76.034	78.434	90.2085	0.941758	82.6534	85.0534	136.434	0.866776
	15	72.0085	74.4085	70.1428	0.963793	104.137	104.804	592.044	-1.57946	70.9912	73.3912	65.8219	0.968117	83.1052	85.5052	140.341	0.855059
2	1	71.6761	74.0761	68.7004	0.971016	104.681	105.348	612.515	-1.30394	72.5593	74.9593	72.5994	0.967633	83.1073	85.5073	140.36	0.879018
	2	68.7998	71.1998	57.3968	0.977088	104.158	104.824	592.795	-1.44393	69.0645	71.4645	58.3541	0.976318	82.715	85.115	136.96	0.869543
	3	79.3259	81.7259	110.816	0.938502	103.701	104.368	576.131	-0.66227	78.0027	80.4027	102.02	0.947877	87.6054	90.0054	185.924	0.826887
	4	62.058	64.458	37.661	0.98912	104.639	105.306	610.907	-1.86285	70.1401	72.5401	62.4121	0.97012	77.2423	79.6423	97.2851	0.927399
	5	77.0157	79.4157	95.917	0.950088	105.125	105.791	629.724	-1.15135	78.7553	81.1553	106.933	0.937965	84.0993	86.4993	149.337	0.879012
	6	68.7746	71.1746	57.3063	0.972849	105.134	105.801	630.102	-2.28247	75.3244	77.7244	86.2952	0.938432	75.3049	77.7049	86.19	0.938582
	7	67.8095	70.2095	53.9518	0.977164	105.136	105.803	630.196	-2.11569	74.2137	76.6137	80.508	0.949151	76.6305	79.0305	93.6354	0.931217
	8	67.0539	69.4539	51.4634	0.981158	104.93	105.597	622.133	-1.75355	75.3952	77.7952	86.678	0.946551	72.5532	74.9532	72.5715	0.962532
	9	75.2864	77.6864	86.0904	0.958388	104.873	105.539	619.888	-1.15741	77.5919	79.9919	99.4341	0.944489	82.8198	85.2198	137.86	0.893295
	10	72.0099	74.4099	70.1489	0.971229	104.706	105.372	613.449	-1.20022	76.0161	78.4161	90.1076	0.952529	80.0863	82.4863	116.21	0.921043
	11	67.1335	69.5335	51.72	0.98468	104.873	105.54	619.899	-1.2008	73.5685	75.9685	77.3259	0.965756	77.6288	80.0288	99.6636	0.943113
	12	72.3979	74.7979	71.8709	0.960186	105.691	106.358	652.427	-2.28086	77.8603	80.2603	101.116	0.921193	76.7816	79.1816	94.5238	0.931134
	13	73.9729	76.3729	79.3053	0.960906	104.175	104.841	593.435	-1.18905	73.4437	75.8437	76.7252	0.963408	83.9568	86.3568	148.013	0.863821
	14	68.5425	70.9425	56.4809	0.983074	103.361	104.028	564.004	-0.687791	64.4544	66.8544	43.746	0.989846	84.4454	86.8454	152.603	0.87644
	15	67.7213	70.1213	53.6554	0.983996	105.141	105.808	630.378	-1.20906	75.5788	77.9788	87.6784	0.957264	75.2525	77.6525	85.9082	0.958972
3	1	75.3325	77.7325	86.339	0.952876	104.526	105.192	606.591	-1.32604	77.0406	79.4406	96.0662	0.94166	81.3442	83.7442	125.715	0.900093
	2	70.7441	73.1441	64.8128	0.970528	104.509	105.176	605.968	-1.57623	74.7603	77.1603	83.3061	0.95131	78.3534	80.7534	104.281	0.923705
	3	64.3722	66.7722	43.5218	0.98803	104.919	105.586	621.687	-1.44236	72.998	75.398	74.6175	0.964816	76.584	78.984	93.3633	0.944917
	4	78.5117	80.9117	105.317	0.93198	106.166	106.833	672.073	-1.76993	83.0908	85.4908	140.215	0.879435	74.4975	76.8975	81.9489	0.958817
	5	60.3007	62.7007	33.7436	0.993456	104.238	104.905	595.798	-1.04024	68.6541	71.0541	56.8764	0.981407	79.2183	81.6183	110.073	0.930363
	6	70.7158	73.1158	64.6984	0.977449	102.785	103.452	544.061	-0.59466	65.8076	68.2076	47.6067	0.98779	84.893	87.293	156.932	0.867323
	7	75.9266	78.3266	89.6049	0.93879	105.545	106.212	646.49	-2.18628	78.4925	80.8925	105.191	0.915643	81.0013	83.4013	123.048	0.884572
	8	73.7955	76.1955	78.4312	0.965167	103.552	104.218	570.77	-0.84476	73.7699	76.1699	78.3055	0.965278	83.5857	85.9857	144.619	0.881567
	9	83.2411	85.6411	141.538	0.885882	103.407	104.073	565.613	-0.822416	80.7884	83.1884	121.422	0.916015	90.8302	93.2302	227.441	0.705324
	10	69.9697	72.3697	61.7507	0.968422	104.674	105.34	612.225	-2.10397	73.445	75.845	76.7315	0.951242	79.6108	82.0108	112.807	0.894618
	11	66.4699	68.8699	49.6186	0.983995	104.409	105.075	602.169	-1.35719	72.1322	74.5322	70.6869	0.967519	78.5006	80.9006	105.245	0.927996
	12	65.6878	68.0878	47.2518	0.985071	105.041	105.708	626.444	-1.62403	72.5698	74.9698	72.6469	0.964711	77.2265	79.6265	97.1886	0.936841
	13	72.3472	74.7472	71.6433	0.969992	104.959	105.625	623.226	-1.27078	74.3783	76.7783	81.3404	0.961319	82.3949	84.7949	134.247	0.894636
	14	70.3417	72.7417	63.2034	0.971301	104.565	105.231	608.07	-1.65644	75.6495	78.0495	88.0668	0.944279	76.8098	79.2098	94.6902	0.935583
	15	69.7506	72.1506	60.9109	0.982676	104.886	105.552	620.392	-0.797181	75.223	77.623	85.75	0.965666	79.495	81.895	111.993	0.941435
4	1	68.1696	70.5696	55.18	0.980203	103.913	104.58	583.809	-1.21601	59.4387	61.8387	31.9738	0.993353	84.6382	87.0382	154.452	0.844898
	2	70.6768	73.0768	64.5408	0.975175	104.717	105.384	613.888	-1.2459	71.8638	74.2638	69.5111	0.971205	82.435	84.835	134.584	0.892056
	3	75.7628	78.1628	88.6926	0.952216	104.621	105.287	610.201	-1.2618	77.8392	80.2392	100.983	0.938055	81.4479	83.8479	126.532	0.902746
	4	69.3406	71.7406	59.3701	0.983757	104.527	105.193	606.623	-0.6958	72.5239	74.9239	72.4387	0.975819	81.3751	83.7751	125.957	0.926889
	5	68.517	70.917	56.3911	0.975725	105.05	105.716	626.79	-1.99907	72.9647	75.3647	74.4625	0.957673	79.3344	81.7344	110.875	0.906156
	6	69.6573	72.0573	60.5567	0.975891	104.721	105.387	614.023	-1.47873	71.1821	73.5821	66.6119	0.970828	81.3961	83.7961	126.123	0.89542
	7	59.0534	61.4534	31.2131	0.994485	105.037	105.704	626.303	-1.22053	68.2482	70.6482	55.4518	0.982593	80.1689	82.5689	116.811	0.922757
	8	62.0456	64.4456	37.6318	0.985294	104.255	104.921	596.401	-2.6938	64.0333	66.4333	42.6096	0.981146	79.0181	81.4181	108.704	0.877287
	9	66.2431	68.6431	48.9203	0.981777	104.792	105.458	616.765	-1.8965	74.7116	77.1116	83.0525	0.947478	73.1466	75.5466	75.3137	0.95681
	10	73.1786	75.5786	75.4646	0.96073	104.695	105.362	613.04	-1.59148	77.0221	79.4221	95.9555	0.936509	78.3447	80.7447	104.224	0.925095
	11	68.4936	70.8936	56.3089	0.981446	104.719	105.386	613.958	-1.20582	72.7813	75.1813	73.6137	0.968289	79.536	81.936	112.281	0.926226
	12	75.1607	77.5607	85.4169	0.946386	103.663	104.33	574.766	-1.42758	73.7785	76.1785	78.3477	0.954893	84.847	87.247	156.482	0.820064
	13	63.7762	66.1762	41.9306	0.989711	104.941	105.607	622.535	-1.26803	70.509	72.909	63.8678	0.976128	79.9884	82.3884	115.5	0.921929
	14	76.2661	78.6661	91.5268	0.945743	103.572	104.239	571.499	-1.11537	77.5162	79.9162	98.9643	0.936567	82.9803	85.3803	139.25	0.874413
	15	75.1075	77.5075	85.1335	0.949622	104.473	105.14	604.609	-1.54093	77.9885	80.3885	101.929	0.927783	79.2555	81.6555	110.329	0.915389
5	1	76.2366	78.6366	91.3583	0.954801	104.667	105.334	611.971	-1.02813	78.4234	80.8234	104.738	0.940593	82.8104	85.2104	137.779	0.897199
	2	77.3062	79.7062	97.6743	0.943762	104.379	105.046	601.069	-1.1297	80.9034	83.3034	122.298	0.911832	76.2728	78.6728	91.5651	0.950577
	3	57.6921	60.0921	28.6673	0.993766	104.012	104.679	587.43	-1.61753	70.0135	72.4135	61.9202	0.970917	74.9359	77.3359	84.2251	0.94619
	4	63.2034	65.6034	40.4558	0.989236	104.497	105.163	605.491	-1.41116	68.8589	71.2589	57.609	0.978173	79.5761	81.9761	112.562	0.916672
	5	69.3213	71.7213	59.2984	0.979773	104.255	104.922	596.431	-1.04633	67.9016	70.3016	54.2633	0.983062	83.9532	86.3532	147.98	0.874032
	6	72.6469	75.0469	72.9978	0.965552	103.772	104.438	578.673	-1.16475	65.1459	67.5459	45.6781	0.986512	86.3294	88.7294	171.672	0.80948
	7	71.539	73.939	68.1141	0.967597	104.134	104.801	591.935	-1.44711	75.643	78.043	88.031	0.945878	78.7976	81.1976	107.217	0.919716
	8	68.4724	70.8724	56.2343	0.98095	105.311	105.978	637.102	-1.44519	74.3885	76.7885	81.3923	0.960092	79.492	81.892	111.972	0.924471
	9	69.05	71.45	58.3014	0.980249	104.992	105.658	624.516	-1.26628	75.1374	77.5374	85.2927	0.957728	78.5158	80.9158	105.345	0.935516
	10	74.7347	77.1347	83.1725	0.956154	104.462	105.128	604.165	-1.31359	73.2984	75.6984	76.0315	0.96336	85.3774	87.7774	161.756	0.834158
	11	61.5889	63.9889	36.5728	0.991745	104.331	104.997	599.245	-1.21622	64.5122	66.9122	43.9043	0.988104	81.6515	84.0515	128.152	0.898643
	12	63.3971	65.7971	40.9485	0.989112	103.943	104.61	584.916	-1.22157	70.1968	72.5968	62.6336	0.974526	78.4494	80.8494	104.908	0.928535
	13	60.8587	63.2587	34.9412	0.99314	103.96	104.627	585.528	-0.92642	71.4806	73.8806	67.8662	0.97412	75.7734	78.1734	88.7512	0.955741
	14	62.2504	64.6504	38.1166	0.991165	104.583	105.249	608.75	-1.25337	70.2947	72.6947	63.0179	0.975852	78.8615	81.2615	107.646	0.929539
	15	73.2568	75.6568	75.8342	0.958983	105.299	105.966	636.643	-1.89087	76.7372	79.1372	94.2617	0.936626	80.4951	82.8951	119.217	0.898629
6	1	66.9771	69.3771	51.2169	0.984885	104.845	105.512	618.821	-1.20658	68.7252	71.1252	57.1296	0.981193	82.0237	84.4237	131.168	0.900861
	2	75.7051	78.1051	88.3734	0.963838	103.64	104.307	573.938	-0.525261	76.5667	78.9667	93.2627	0.959725	84.0649	86.4649	149.016	0.897179
	3	61.5185	63.9185	36.4124	0.992485	105.059	105.725	627.138	-1.22932	68.2312	70.6312	55.3929	0.982608	80.3438	82.7438	118.095	0.920949
	4	68.1424	70.5424	55.0863	0.976375	104.839	105.506	618.593	-1.97916	72.0859	74.4859	70.4829	0.961323	79.1944	81.5944	109.909	0.905952
	5	76.551	78.951	93.1709	0.959279	104.194	104.86	594.132	-0.655875	79.29	81.69	110.567	0.942652	81.3048	83.7048	125.405	0.926228
	6	70.5068	72.9068	63.8587	0.969341	104.643	105.31	611.072	-1.80739	74.9532	77.3532	84.3162	0.946551	78.4218	80.8218	104.727	0.917541
	7	75.9672	78.3672	89.8325	0.945271	105.155	105.822	630.936	-1.69974	79.4801	81.8801	111.889	0.915097	79.5943	81.9943	112.69	0.913876
	8	69.7598	72.1598	60.9461	0.973586	103.635	104.302	573.764	-1.34106	64.5339	66.9339	43.9638	0.986255	84.3535	86.7535	151.729	0.836288
	9	65.6892	68.0892	47.2557	0.985653	105.065	105.732	627.382	-1.52879	73.6053	76.0053	77.5042	0.961408	76.6822	79.0822	93.938	0.943307
	10	78.171	80.571	103.099	0.938787	104.207	104.874	594.635	-1.03628	77.3277	79.7277	97.8057	0.944911	86.2152	88.6152	170.452	0.832684
	11	74.8911	77.2911	83.9896	0.964278	105.135	105.802	630.138	-1.01072	78.0785	80.4785	102.504	0.946794	81.8264	84.2264	129.561	0.914998
	12	68.3034	70.7034	55.6432	0.98024	105.611	106.277	649.147	-1.68934	73.7941	76.1941	78.4241	0.960748	80.1756	82.5756	116.86	0.912846
	13	70.7152	73.1152	64.6961	0.97407	104.24	104.907	595.857	-1.19952	70.6448	73.0448	64.4119	0.974297	83.5067	85.9067	143.907	0.871706
	14	66.3543	68.7543	49.2616	0.984996	103.982	104.648	586.311	-1.12545	65.9873	68.3873	48.1444	0.985669	82.7921	85.1921	137.621	0.882898
	15	65.0331	67.4331	45.3572	0.989479	103.769	104.436	578.57	-0.711966	58.6491	61.0491	30.4342	0.995263	84.2346	86.6346	150.605	0.883998
7	1	72.4514	74.8514	72.1116	0.966591	104.075	104.742	589.758	-1.23458	75.9524	78.3524	89.7497	0.94825	78.3983	80.7983	104.574	0.929743
	2	59.0739	61.4739	31.253	0.992738	104.409	105.076	602.191	-1.69597	71.3411	73.7411	67.277	0.96635	74.6459	77.0459	82.7124	0.949139
	3	73.8026	76.2026	78.4657	0.957333	104.368	105.034	600.634	-1.50007	73.6998	76.0998	77.9633	0.957878	83.1217	85.5217	140.486	0.863228
	4	78.2833	80.6833	103.825	0.945665	105.303	105.97	636.808	-1.04407	80.867	83.267	122.02	0.924951	81.9704	84.3704	130.732	0.913853
	5	68.2834	70.6834	55.5738	0.980509	104.181	104.848	593.675	-1.22431	70.0283	72.4283	61.9772	0.975758	81.9585	84.3585	130.635	0.8923
	6	77.6547	80.0547	99.8251	0.939342	104.244	104.911	596.011	-1.16231	78.5549	80.9549	105.602	0.932118	83.0447	85.4447	139.811	0.881014
	7	72.5097	74.9097	72.3746	0.973729	105.112	105.778	629.223	-0.985712	77.2487	79.6487	97.3241	0.952494	79.0853	81.4853	109.162	0.940235
	8	70.0807	72.4807	62.1806	0.97817	104.256	104.922	596.437	-1.00847	68.7763	71.1763	57.3127	0.981455	83.6331	86.0331	145.049	0.881214
	9	75.6118	78.0118	87.8593	0.942626	104.968	105.634	623.578	-1.89016	77.2639	79.6639	97.4165	0.929465	82.6537	85.0537	136.436	0.861645
	10	71.7161	74.1161	68.8726	0.972257	104.862	105.529	619.486	-1.24456	70.4683	72.8683	63.7054	0.976263	84.4889	86.8889	153.018	0.863053
	11	78.1453	80.5453	102.933	0.94228	105.621	106.288	649.569	-1.29861	81.2654	83.6654	125.096	0.914748	81.0298	83.4298	123.268	0.917222
	12	75.9013	78.3013	89.4634	0.954091	104.386	105.053	601.327	-1.07407	73.4839	75.8839	76.9181	0.966064	86.5485	88.9485	174.04	0.82626
	13	77.1272	79.5272	96.5875	0.945308	105.074	105.741	627.748	-1.31022	78.0442	80.4442	102.285	0.938666	83.5468	85.9468	144.269	0.877981
	14	68.2655	70.6655	55.5117	0.975429	104.42	105.087	602.613	-1.8956	72.0363	74.4363	70.2645	0.960633	78.197	80.597	103.267	0.914968
	15	77.2692	79.6692	97.4484	0.942594	105.302	105.969	636.765	-1.45113	79.3118	81.7118	110.718	0.925895	83.4806	85.8806	143.673	0.875217
8	1	69.4341	71.8341	59.7179	0.97404	105.188	105.855	632.241	-1.90973	75.0098	77.4098	84.6152	0.947882	78.5615	80.9615	105.646	0.918755
	2	77.2024	79.6024	97.0427	0.945443	104.86	105.527	619.403	-1.22264	76.8333	79.2333	94.8296	0.947903	85.751	88.151	165.577	0.841174
	3	70.3525	72.7525	63.2459	0.966432	105.464	106.131	643.239	-2.47216	76.7908	79.1908	94.5779	0.924936	74.5826	76.9826	82.3859	0.943041
	4	67.0395	69.4395	51.4171	0.980464	104.306	104.973	598.321	-1.64537	72.7294	75.1294	73.3752	0.960215	77.9509	80.3509	101.69	0.923585
	5	64.0197	66.4197	42.5735	0.987538	104.667	105.334	611.989	-1.57521	72.2111	74.6111	71.0366	0.965303	76.6433	79.0433	93.7104	0.939619
	6	67.5155	69.9155	52.9695	0.983201	104.041	104.708	588.486	-1.07347	70.3253	72.7253	63.1387	0.976132	81.1749	83.5749	124.391	0.907358
	7	73.0233	75.4233	74.7358	0.954827	103.913	104.579	583.795	-1.75639	74.6609	77.0609	82.79	0.944566	81.3346	83.7346	125.639	0.872335
	8	75.7131	78.1131	88.4174	0.949288	105.365	106.032	639.28	-1.65103	78.3335	80.7335	104.151	0.929635	81.7582	84.1582	129.009	0.892037
	9	73.037	75.437	74.7994	0.967213	105.342	106.009	638.362	-1.38807	76.1636	78.5636	90.9422	0.951533	81.2123	83.6123	124.682	0.908899
	10	63.0639	65.4639	40.1047	0.987352	104.361	105.027	600.363	-1.83442	68.0322	70.4322	54.708	0.976464	79.5732	81.9732	112.542	0.900399
	11	72.728	75.128	73.3689	0.972133	102.867	103.533	546.851	-0.548109	68.9997	71.3997	58.1184	0.982514	85.8636	88.2636	166.746	0.856062
	12	63.6528	66.0528	41.6083	0.990186	104.059	104.725	589.144	-0.967587	70.9628	73.3628	65.7048	0.975527	77.5748	79.9748	99.3275	0.944072
	13	67.9957	70.3957	54.5835	0.984187	104.038	104.704	588.366	-0.837365	68.253	70.653	55.4682	0.98367	82.6475	85.0475	136.383	0.901276
	14	72.0402	74.4402	70.2819	0.969868	105.559	106.226	647.079	-1.55417	78.6598	81.0598	106.297	0.931075	73.8696	76.2696	78.7948	0.962127
	15	67.443	69.843	52.7301	0.984298	103.938	104.605	584.729	-0.930862	70.9038	73.3038	65.4633	0.975799	80.6451	83.0451	120.34	0.918217
9	1	69.6556	72.0556	60.5504	0.981867	103.69	104.357	575.739	-0.639407	63.261	65.661	40.6019	0.991847	85.6176	88.0176	164.203	0.866649
	2	67.5176	69.9176	52.9767	0.980913	105.266	105.932	635.301	-1.7449	75.1686	77.5686	85.4591	0.950331	75.0504	77.4504	84.8299	0.95106
	3	64.7548	67.1548	44.5751	0.983943	104.011	104.678	587.386	-1.7882	70.1684	72.5684	62.5225	0.96841	78.6762	81.0762	106.406	0.908502
	4	64.2143	66.6143	43.0945	0.988199	104.239	104.905	595.804	-1.25574	70.4657	72.8657	63.6948	0.97422	79.0019	81.4019	108.594	0.925063
	5	73.2478	75.6478	75.7918	0.962854	104.284	104.951	597.494	-1.30852	75.5296	77.9296	87.4093	0.950594	80.3652	82.7652	118.253	0.909575
	6	76.2916	78.6916	91.6725	0.950464	104.436	105.102	603.189	-1.14463	75.4861	77.8861	87.1716	0.955208	84.9441	87.3441	157.434	0.853902
	7	66.4985	68.8985	49.7077	0.985728	104.813	105.48	617.596	-1.20309	72.2559	74.6559	71.2356	0.97069	79.659	82.059	113.147	0.926055
	8	73.9736	76.3736	79.3087	0.953317	104.19	104.857	594.012	-1.61881	76.7826	79.1826	94.5294	0.93368	80.5178	82.9178	119.386	0.894216
	9	66.9701	69.3701	51.1944	0.977626	103.655	104.322	574.462	-1.8172	69.8807	72.2807	61.4081	0.967808	79.0663	81.4663	109.032	0.898514
	10	68.7627	71.1627	57.2637	0.977955	104.239	104.906	595.828	-1.38672	73.2394	75.6394	75.7519	0.961421	78.4755	80.8755	105.08	0.925767
	11	73.1588	75.5588	75.371	0.965589	104.172	104.839	593.325	-1.13244	74.8292	77.2292	83.6652	0.957599	81.3085	83.7085	125.434	0.904694
	12	63.1958	65.5958	40.4366	0.989149	104.606	105.272	609.627	-1.46641	70.1224	72.5224	62.3429	0.974207	79.2018	81.6018	109.959	0.919758
	13	71.7535	74.1535	69.0335	0.966579	105.662	106.329	651.256	-1.97438	78.0642	80.4642	102.413	0.926447	74.6634	77.0634	82.8029	0.951918
	14	64.1922	66.5922	43.035	0.98771	104.821	105.488	617.899	-1.53362	68.3904	70.7904	55.9468	0.979229	80.1622	82.5622	116.762	0.909529
	15	75.7643	78.1643	88.7006	0.950406	105.224	105.891	633.655	-1.53096	78.3914	80.7914	104.528	0.931127	82.2579	84.6579	133.103	0.888326
10	1	60.6036	63.0036	34.3885	0.992936	104.672	105.338	612.146	-1.23839	69.655	72.055	60.5482	0.978101	78.7893	81.1893	107.161	0.931404
	2	73.2463	75.6463	75.7844	0.96388	103.714	104.381	576.596	-1.0909	74.5896	76.9896	82.4217	0.957276	81.8	84.2	129.347	0.894779
	3	83.3636	85.7636	142.626	0.887562	103.902	104.569	583.412	-0.881328	83.5421	85.9421	144.226	0.885026	86.9347	89.3347	178.291	0.824299
	4	71.8521	74.2521	69.4605	0.969264	105.79	106.457	656.468	-1.7454	77.7168	80.1168	100.213	0.936022	75.5515	77.9515	87.5287	0.951193
	5	67.2185	69.6185	51.9954	0.982989	105.408	106.075	640.987	-1.58517	71.8152	74.2152	69.3001	0.969782	81.1318	83.5318	124.056	0.903166
	6	59.9054	62.3054	32.9201	0.993134	104.285	104.952	597.53	-1.26203	69.4819	71.8819	59.8967	0.977271	78.0975	80.4975	102.626	0.933274
	7	58.7911	61.1911	30.7056	0.992871	104.236	104.902	595.689	-1.68305	67.0032	69.4032	51.3005	0.980101	77.8239	80.2239	100.886	0.923043
	8	70.591	72.991	64.1957	0.968482	105.38	106.046	639.845	-2.13106	72.8055	75.2055	73.7249	0.958431	81.6	84	127.74	0.875205
	9	67.6474	70.0474	53.4082	0.982884	103.332	103.999	562.989	-0.90193	64.8112	67.2112	44.7325	0.987993	83.3928	85.7928	142.887	0.877488
	10	68.1377	70.5377	55.0702	0.986645	104.276	104.943	597.193	-0.57053	69.8022	72.2022	61.1075	0.983556	82.6346	85.0346	136.273	0.918222
	11	73.2738	75.6738	75.9147	0.96317	104.976	105.642	623.888	-1.48753	77.2828	79.6828	97.5312	0.939209	80.3152	82.7152	117.884	0.91119
	12	69.2318	71.6318	58.9676	0.980771	104.961	105.627	623.311	-1.14848	73.4821	75.8821	76.9096	0.96729	81.2034	83.6034	124.613	0.914129
	13	73.0945	75.4945	75.0689	0.951045	105.397	106.064	640.534	-2.56423	75.9852	78.3852	89.9337	0.929737	80.0369	82.4369	115.851	0.883405
	14	59.7421	62.1421	32.5859	0.990366	104.731	105.398	614.42	-2.42522	70.6898	73.0898	64.5936	0.962144	75.0856	77.4856	85.017	0.93442
	15	59.896	62.296	32.901	0.993987	104.19	104.857	594.004	-0.960028	66.635	69.035	50.1335	0.986038	80.333	82.733	118.015	0.922633

## Sheet: 20
		Gompertz				Exponential				Power				Logistic
data set number	sample number	AIC	AICc	RMSE	R2	AIC	AICc	RMSE	R2	AIC	AICc	RMSE	R2	AIC	AICc	RMSE	R2
1	1	70.3604	72.7604	63.277	0.970979	104.829	105.496	618.218	-1.77011	74.7689	77.1689	83.3509	0.949646	78.2717	80.6717	103.75	0.921983
	2	72.3862	74.7862	71.8181	0.965796	104.279	104.945	597.3	-1.36591	72.216	74.616	71.0584	0.966515	84.149	86.549	149.802	0.851185
	3	69.7242	72.1242	60.8105	0.975697	104.661	105.328	611.739	-1.45941	67.4786	69.8786	52.8477	0.981645	83.7305	86.1305	145.934	0.860037
	4	79.7378	82.1378	113.706	0.905106	105.58	106.246	647.901	-2.081	83.2156	85.6156	141.313	0.853432	78.3951	80.7951	104.553	0.919768
	5	69.9433	72.3433	61.6491	0.978577	103.289	103.956	561.479	-0.777065	67.3853	69.7853	52.5403	0.98444	83.7639	86.1639	146.239	0.879451
	6	71.0835	73.4835	66.2026	0.97527	106.207	106.874	673.822	-1.56192	75.3683	77.7683	86.5325	0.957749	81.5836	83.9836	127.609	0.908116
	7	70.0515	72.4515	62.0673	0.976848	104.729	105.395	614.334	-1.26812	71.3257	73.7257	67.2123	0.972851	83.018	85.418	139.578	0.882917
	8	79.2739	81.6739	110.456	0.918981	104.027	104.694	587.978	-1.29578	80.166	82.566	116.79	0.909423	83.7361	86.1361	145.986	0.858477
	9	62.006	64.406	37.5388	0.988933	104.997	105.664	624.721	-2.06508	72.2302	74.6302	71.1215	0.960274	75.1301	77.5301	85.2536	0.942918
	10	69.4202	71.8202	59.6661	0.979323	104.936	105.602	622.341	-1.24948	77.2524	79.6524	97.3464	0.944962	71.5506	73.9506	68.1638	0.973014
	11	69.7344	72.1344	60.8493	0.979964	104.914	105.58	621.48	-1.09003	73.4994	75.8994	76.9927	0.967923	81.419	83.819	126.303	0.913677
	12	75.3875	77.7875	86.6363	0.950534	105.086	105.752	628.203	-1.60082	80.1671	82.5671	116.797	0.910097	75.067	77.467	84.9183	0.952476
	13	73.2034	75.6034	75.5814	0.963257	104.437	105.104	603.234	-1.34052	72.7212	75.1212	73.3378	0.965406	83.5949	85.9949	144.703	0.865322
	14	74.9279	77.3279	84.1832	0.957796	103.631	104.298	573.617	-0.959489	72.5037	74.9037	72.3474	0.968829	85.6101	88.0101	164.126	0.839582
	15	67.4191	69.8191	52.6515	0.983686	104.795	105.462	616.89	-1.23951	67.5671	69.9671	53.1408	0.983381	82.9077	85.3077	138.62	0.88692
	16	79.0079	81.4079	108.635	0.9374	104.334	105.001	599.379	-0.905633	80.2891	82.6891	117.691	0.926527	83.8199	86.2199	146.752	0.885764
	17	74.7868	77.1868	83.4437	0.958913	105.288	105.955	636.189	-1.38831	77.6892	80.0892	100.041	0.940943	81.9621	84.3621	130.664	0.899253
	18	61.1723	63.5723	35.633	0.991791	104.784	105.451	616.482	-1.45702	66.3675	68.7675	49.3021	0.984286	80.2649	82.6649	117.514	0.910721
	19	67.4349	69.8349	52.7035	0.980246	104.929	105.596	622.096	-1.75233	71.0093	73.4093	65.8964	0.969118	80.6337	83.0337	120.254	0.897154
	20	65.6637	68.0637	47.1806	0.984213	102.993	103.66	551.185	-1.1546	62.1543	64.5543	37.8884	0.989819	82.2961	84.6961	133.421	0.873754
2	1	66.9367	69.3367	51.0876	0.978239	105.182	105.848	631.972	-2.33005	72.9641	75.3641	74.4593	0.953773	77.9156	80.3156	101.466	0.914158
	2	71.499	73.899	67.9443	0.969786	104.839	105.506	618.588	-1.50438	71.1771	73.5771	66.5911	0.970978	83.2152	85.6152	141.309	0.869311
	3	74.1993	76.5993	80.4356	0.961692	104.739	105.406	614.738	-1.23754	70.6141	73.0141	64.2884	0.975529	86.1311	88.5311	169.557	0.829775
	4	71.4153	73.8153	67.5896	0.970036	104.016	104.683	587.583	-1.26451	72.8094	75.2094	73.7429	0.964332	81.2208	83.6208	124.749	0.897928
	5	76.4122	78.8122	92.3664	0.938968	104.699	105.365	613.185	-1.68975	75.5487	77.9487	87.5136	0.945213	84.4643	86.8643	152.783	0.833015
	6	76.3721	78.7721	92.1351	0.954292	102.885	103.552	547.469	-0.613842	72.3721	74.7721	71.7549	0.972277	87.3416	89.7416	182.883	0.81991
	7	68.5969	70.9969	56.6736	0.982228	104.656	105.323	611.556	-1.06939	74.5174	76.9174	82.0505	0.962749	78.0746	80.4746	102.479	0.941891
	8	72.9635	75.3635	74.4567	0.964613	104.289	104.956	597.687	-1.28023	76.183	78.583	91.0529	0.94708	81.035	83.435	123.308	0.902946
	9	79.6599	82.0599	113.153	0.919336	104.706	105.372	613.456	-1.37091	82.5452	84.9452	135.514	0.884305	79.8954	82.2954	114.831	0.916926
	10	79.3613	81.7613	111.061	0.933594	105.7	106.367	652.805	-1.2943	81.8249	84.2249	129.549	0.909646	83.437	85.837	143.282	0.889474
	11	70.7964	73.1964	65.025	0.973679	104.868	105.535	619.705	-1.3906	76.6209	79.0209	93.5788	0.945488	77.032	79.432	96.0145	0.942613
	12	77.5347	79.9347	99.0793	0.939949	105.718	106.385	653.527	-1.61267	81.2315	83.6315	124.832	0.904675	79.6045	82.0045	112.762	0.922217
	13	60.2259	62.6259	33.5863	0.990439	105.579	106.246	647.875	-2.55777	67.6017	70.0017	53.2556	0.97596	78.1779	80.5779	103.143	0.909827
	14	71.6617	74.0617	68.6387	0.975677	103.46	104.127	567.51	-0.662743	69.3759	71.7759	59.5012	0.981722	84.9433	87.3433	157.426	0.872053
	15	71.6418	74.0418	68.5532	0.975581	104.347	105.014	599.855	-0.869644	76.5174	78.9174	92.9754	0.955084	79.0186	81.4186	108.708	0.938597
	16	70.394	72.794	63.4103	0.970551	104.322	104.989	598.933	-1.62729	71.2489	73.6489	66.8903	0.96723	81.5245	83.9245	127.139	0.881612
	17	77.6463	80.0463	99.7723	0.932078	105.532	106.199	645.974	-1.84722	81.6339	84.0339	128.011	0.888189	78.3934	80.7934	104.542	0.925429
	18	75.206	77.606	85.6591	0.95379	103.81	104.477	580.054	-1.11895	70.5268	72.9268	63.9387	0.974254	86.4453	88.8453	172.92	0.811688
	19	73.6383	76.0383	77.6641	0.959791	105.254	105.92	634.832	-1.68659	76.7683	79.1683	94.4452	0.940537	80.9116	83.3116	122.361	0.900191
	20	77.371	79.771	98.0703	0.945603	104.006	104.673	587.222	-0.950307	76.1392	78.5392	90.8039	0.953365	85.8776	88.2776	166.892	0.842468
3	1	67.541	69.941	53.0541	0.981951	103.785	104.451	579.142	-1.15071	68.5235	70.9235	56.414	0.979593	81.6238	84.0238	127.93	0.895056
	2	78.8003	81.2003	107.234	0.918029	104.77	105.437	615.94	-1.70439	81.3911	83.7911	126.083	0.88668	81.7704	84.1704	129.108	0.881177
	3	73.9776	76.3776	79.3289	0.959535	104.346	105.013	599.821	-1.31345	75.5807	77.9807	87.689	0.950557	81.5716	83.9716	127.514	0.895448
	4	78.7139	81.1139	106.657	0.936385	103.439	104.105	566.749	-0.796236	78.0146	80.4146	102.096	0.941709	86.5137	88.9137	173.662	0.831349
	5	66.4109	68.8109	49.4362	0.985958	104.639	105.306	610.897	-1.14426	66.5987	68.9987	50.0197	0.985624	82.8986	85.2986	138.54	0.889721
	6	64.5484	66.9484	44.0039	0.986657	104.571	105.238	608.318	-1.54996	65.4097	67.8097	46.4373	0.98514	81.394	83.794	126.107	0.890416
	7	66.8687	69.2687	50.8709	0.983083	105.115	105.782	629.354	-1.58924	73.4023	75.8023	76.5268	0.961717	77.5492	79.9492	99.1687	0.935712
	8	68.5805	70.9805	56.6153	0.973102	105.145	105.811	630.516	-2.33613	76.1013	78.5013	90.5888	0.931135	71.9503	74.3503	69.8878	0.959012
	9	64.4402	66.8402	43.7072	0.989435	104.752	105.419	615.228	-1.09332	69.6565	72.0565	60.5538	0.979721	80.2869	82.6869	117.676	0.923416
	10	55.2419	57.6419	24.5969	0.994817	105.599	106.266	648.674	-2.60496	69.5836	71.9836	60.2784	0.968871	76.0297	78.4297	90.1845	0.93032
	11	76.9685	79.3685	95.6343	0.949035	104.248	104.915	596.163	-0.980506	77.6796	80.0796	99.9803	0.944297	84.403	86.803	152.199	0.870917
	12	69.9052	72.3052	61.5024	0.977915	104.127	104.793	591.651	-1.04387	71.4401	73.8401	67.6947	0.973243	82.9419	85.3419	138.916	0.887325
	13	74.8951	77.2951	84.0107	0.961458	103.918	104.585	583.995	-0.862465	74.2872	76.6872	80.8785	0.964278	84.4008	86.8008	152.178	0.873535
	14	69.0158	71.4158	58.1768	0.977997	104.685	105.352	612.656	-1.44015	72.6889	75.0889	73.1899	0.965176	80.3104	82.7104	117.848	0.909712
	15	65.0572	67.4572	45.4255	0.982438	104.901	105.567	620.971	-2.28187	71.3058	73.7058	67.1288	0.961647	77.2531	79.6531	97.3504	0.919341
	16	70.3159	72.7159	63.1015	0.976925	104.85	105.517	619.022	-1.22065	75.0594	77.4594	84.8777	0.95825	78.8649	81.2649	107.668	0.93282
	17	75.246	77.646	85.8737	0.957687	104.706	105.373	613.472	-1.15945	74.8057	77.2057	83.5424	0.959953	85.2646	87.6646	160.62	0.851969
	18	69.4967	71.8967	59.9519	0.976363	104.372	105.038	600.784	-1.37369	72.0582	74.4582	70.3608	0.967443	80.4912	82.8912	119.188	0.906578
	19	74.8906	77.2906	83.9871	0.948826	103.992	104.659	586.709	-1.49729	74.5066	76.9066	81.9952	0.951225	84.186	86.586	150.149	0.836444
	20	67.6721	70.0721	53.4905	0.983971	104.655	105.322	611.519	-1.09494	73.0405	75.4405	74.8159	0.968643	79.3689	81.7689	111.114	0.930834
4	1	75.9027	78.3027	89.4714	0.94596	104.168	104.835	593.176	-1.37528	74.8593	77.2593	83.823	0.952568	85.2708	87.6708	160.682	0.825706
	2	79.749	82.149	113.785	0.929751	104.184	104.851	593.786	-0.913055	79.7029	82.1029	113.458	0.930155	85.8879	88.2879	167	0.848678
	3	81.2209	83.6209	124.749	0.907319	104.202	104.869	594.444	-1.10444	81.7971	84.1971	129.324	0.900397	85.4917	87.8917	162.915	0.841934
	4	56.4379	58.8379	26.5059	0.994774	105.586	106.252	648.14	-2.1245	68.9779	71.3779	58.0391	0.974946	77.8348	80.2348	100.955	0.924195
	5	72.5885	74.9885	72.7321	0.967029	103.884	104.55	582.728	-1.11643	73.4704	75.8704	76.8533	0.963187	82.3462	84.7462	133.839	0.888355
	6	63.1159	65.5159	40.2352	0.990928	102.566	103.233	536.663	-0.614018	66.6841	69.0841	50.2873	0.985828	80.1545	82.5545	116.705	0.923671
	7	75.3934	77.7934	86.668	0.947746	104.733	105.4	614.504	-1.62695	76.83	79.23	94.8101	0.937467	83.2346	85.6346	141.481	0.86075
	8	70.5677	72.9677	64.1026	0.971955	104.671	105.338	612.134	-1.55741	75.3905	77.7905	86.6526	0.948753	77.2633	79.6633	97.4125	0.935236
	9	70.6616	73.0616	64.4796	0.971781	103.902	104.568	583.384	-1.31001	71.9169	74.3169	69.7423	0.966986	81.8505	84.2505	129.756	0.885723
	10	76.1841	78.5841	91.0589	0.947481	104.602	105.269	609.502	-1.353	79.3402	81.7402	110.915	0.922079	78.0217	80.4217	102.141	0.933919
	11	76.2739	78.6739	91.5716	0.960827	105.858	106.525	659.262	-1.03042	81.0928	83.4928	123.755	0.928453	75.6847	78.0847	88.2604	0.963608
	12	72.7424	75.1424	73.435	0.962201	105.06	105.726	627.176	-1.75709	77.4813	79.8813	98.7487	0.931651	77.1686	79.5686	96.8379	0.93427
	13	72.3364	74.7364	71.5949	0.959493	105.154	105.821	630.885	-2.14533	74.2261	76.6261	80.5706	0.9487	80.764	83.164	121.238	0.883844
	14	70.9376	73.3376	65.6018	0.96131	104.926	105.593	621.963	-2.47776	71.7726	74.1726	69.1161	0.957053	81.9856	84.3856	130.856	0.846057
	15	64.6641	67.0641	44.3231	0.988815	104.535	105.201	606.936	-1.09735	65.0072	67.4072	45.2838	0.988325	82.9593	85.3593	139.067	0.889888
	16	64.6834	67.0834	44.3767	0.989464	103.494	104.16	568.706	-0.730452	60.0845	62.4845	33.2907	0.99407	83.5232	85.9232	144.056	0.888969
	17	65.3308	67.7308	46.209	0.985646	105.249	105.916	634.652	-1.70773	72.6549	75.0549	73.0344	0.964142	78.1045	80.5045	102.671	0.929135
	18	60.2312	62.6312	33.5975	0.993011	104.043	104.71	588.568	-1.14484	65.799	68.199	47.5811	0.985983	80.4381	82.8381	118.793	0.912626
	19	63.9352	66.3352	42.3492	0.989274	104.864	105.531	619.573	-1.29579	67.2581	69.6581	52.1243	0.983751	81.1123	83.5123	123.906	0.908181
	20	69.1383	71.5383	58.6238	0.980286	104.827	105.493	618.116	-1.19162	75.7192	78.1192	88.4509	0.955122	76.1957	78.5957	91.1247	0.952368
5	1	72.8935	75.2935	74.1318	0.969969	104.346	105.013	599.819	-0.966045	76.2139	78.6139	91.2288	0.95452	80.834	83.234	121.769	0.918974
	2	71.9231	74.3231	69.7691	0.968913	104.992	105.659	624.527	-1.49092	76.0735	78.4735	90.4319	0.947772	78.1775	80.5775	103.141	0.932061
	3	71.2858	73.6858	67.0448	0.978554	104.058	104.725	589.116	-0.655806	74.2108	76.6108	80.4936	0.969088	81.9355	84.3355	130.447	0.918815
	4	71.6424	74.0424	68.556	0.970478	104.441	105.107	603.382	-1.28689	74.2135	76.6135	80.5069	0.959288	80.7421	83.1421	121.072	0.907924
	5	76.9379	79.3379	95.4513	0.946706	105.732	106.399	654.087	-1.50258	81.0606	83.4606	123.506	0.910774	78.4911	80.8911	105.182	0.935286
	6	67.2862	69.6862	52.2158	0.983446	105.177	105.844	631.802	-1.42366	74.3374	76.7374	81.1327	0.960033	77.5924	79.9924	99.4373	0.939964
	7	71.9706	74.3706	69.9765	0.967788	104.885	105.551	620.351	-1.53157	75.8843	78.2843	89.3684	0.947461	79.7874	82.1874	114.059	0.91442
	8	76.7517	79.1517	94.347	0.955911	105.568	106.235	647.417	-1.07606	81.4414	83.8414	126.481	0.920764	74.7199	77.1199	83.0959	0.9658
	9	76.4078	78.8078	92.3409	0.952841	104.663	105.329	611.803	-1.07016	79.9571	82.3571	115.274	0.926507	78.0794	80.4794	102.51	0.941881
	10	72.8102	75.2102	73.7466	0.963362	103.404	104.07	565.51	-1.15441	68.2258	70.6258	55.3741	0.979343	85.7137	88.1137	165.191	0.816168
	11	67.4891	69.8891	52.8823	0.980455	104.799	105.466	617.059	-1.6612	72.4013	74.8013	71.8861	0.963883	79.0654	81.4654	109.026	0.916922
	12	63.0246	65.4246	40.0064	0.985966	104.555	105.222	607.704	-2.23828	72.639	75.039	72.9618	0.953321	72.9551	75.3551	74.4176	0.95144
	13	74.897	77.297	84.0207	0.967654	104.984	105.651	624.23	-0.785382	80.1913	82.5913	116.974	0.937307	73.6778	76.0778	77.8559	0.972227
	14	62.4358	64.8358	38.5608	0.991729	105.141	105.807	630.366	-1.2103	72.3363	74.7363	71.5946	0.971488	77.6972	80.0972	100.091	0.944275
	15	73.4349	75.8349	76.683	0.958942	105.539	106.206	646.258	-1.91617	79.7163	82.1163	113.553	0.909968	71.0953	73.4953	66.2513	0.969353
	16	64.6814	67.0814	44.3711	0.987889	104.572	105.239	608.36	-1.27673	71.557	73.957	68.1911	0.971395	78.7102	81.1102	106.632	0.930054
	17	61.8527	64.2527	37.1809	0.991656	104.076	104.743	589.775	-1.0994	69.3292	71.7292	59.3275	0.978756	78.6312	81.0312	106.107	0.932047
	18	70.7427	73.1427	64.8073	0.975388	104.156	104.823	592.746	-1.05895	76.0956	78.4956	90.5565	0.951944	76.5438	78.9438	93.1293	0.949175
	19	77.3408	79.7408	97.8857	0.932239	104.377	105.044	600.977	-1.55422	75.1188	77.5188	85.1935	0.948672	86.0004	88.4004	168.179	0.799975
	20	70.0239	72.4239	61.9602	0.978458	103.004	103.671	551.574	-0.707176	59.8968	62.2968	32.9026	0.993925	85.5538	87.9538	163.549	0.849905
6	1	72.9051	75.3051	74.1855	0.954805	103.997	104.664	586.874	-1.8284	69.4216	71.8216	59.671	0.97076	84.5445	86.9445	153.551	0.806376
	2	71.2961	73.6961	67.0879	0.973458	104.298	104.964	598.008	-1.10895	73.8378	76.2378	78.6385	0.963531	81.4426	83.8426	126.49	0.905645
	3	70.3115	72.7115	63.084	0.973675	105.576	106.242	647.727	-1.77531	74.6666	77.0666	82.8195	0.954627	80.1171	82.5171	116.433	0.910323
	4	70.131	72.531	62.3765	0.974017	104.586	105.253	608.901	-1.47597	75.1984	77.5984	85.6184	0.951046	77.5013	79.9013	98.8723	0.934717
	5	74.0833	76.4833	79.8547	0.9503	104.998	105.664	624.753	-2.04208	76.5927	78.9927	93.4141	0.931989	80.8418	83.2418	121.828	0.884322
	6	68.376	70.776	55.8964	0.980619	104.767	105.433	615.802	-1.35231	74.053	76.453	79.7034	0.960594	78.2439	80.6439	103.57	0.933461
	7	63.7462	66.1462	41.8518	0.987442	104.258	104.924	596.514	-1.55107	64.2833	66.6833	43.2806	0.98657	81.8438	84.2438	129.702	0.879393
	8	72.5992	74.9992	72.7806	0.971416	103.355	104.022	563.803	-0.715346	71.6592	74.0592	68.6278	0.974585	83.7427	86.1427	146.046	0.8849
	9	73.999	76.399	79.4347	0.962872	105.356	106.023	638.911	-1.40192	77.6375	80.0375	99.7176	0.941491	80.1751	82.5751	116.856	0.919651
	10	76.1781	78.5781	91.0248	0.944516	104.768	105.435	615.849	-1.53978	75.5291	77.9291	87.4067	0.948839	85.3153	87.7153	161.129	0.826141
	11	73.6884	76.0884	77.9075	0.966607	104.382	105.048	601.152	-0.988201	72.0502	74.4502	70.3258	0.972791	85.1709	87.5709	159.682	0.859718
	12	56.6651	59.0651	26.885	0.995159	105.055	105.721	626.978	-1.63265	67.7074	70.1074	53.6089	0.980753	79.0923	81.4923	109.21	0.920125
	13	77.9972	80.3972	101.985	0.931516	104.83	105.496	618.23	-1.51661	79.434	81.834	111.567	0.918043	82.6016	85.0016	135.993	0.878228
	14	74.8104	77.2104	83.5673	0.964622	102.972	103.639	550.468	-0.535039	70.1135	72.5135	62.3084	0.980333	86.872	89.272	177.594	0.840224
	15	72.818	75.218	73.7828	0.95854	104.891	105.557	620.593	-1.93316	76.2466	78.6466	91.415	0.936356	79.5773	81.9773	112.57	0.90349
	16	69.585	71.985	60.2836	0.973844	105.286	105.953	636.107	-1.91232	74.7633	77.1633	83.3214	0.950032	78.5529	80.9529	105.589	0.919756
	17	69.7399	72.1399	60.8704	0.972957	105.447	106.114	642.553	-2.01339	74.2938	76.6938	80.9118	0.952218	79.8436	82.2436	114.46	0.90438
	18	74.2234	76.6234	80.557	0.966625	104.987	105.653	624.323	-1.00461	77.0772	79.4772	96.2864	0.952319	81.3541	83.7541	125.792	0.918619
	19	68.9638	71.3638	57.9882	0.972651	104.64	105.306	610.924	-2.03559	72.6812	75.0812	73.1548	0.956473	79.6033	82.0033	112.754	0.896598
	20	67.5014	69.9014	52.9229	0.982736	103.351	104.018	563.651	-0.958258	69.0129	71.4129	58.1662	0.979146	81.258	83.658	125.039	0.90363
7	1	72.9576	75.3576	74.4295	0.966796	103.686	104.353	575.593	-0.985749	69.6186	72.0186	60.4104	0.978127	85.0541	87.4541	158.52	0.849387
	2	58.3452	60.7452	29.8617	0.993245	105.316	105.982	637.299	-2.07674	67.5946	69.9946	53.2321	0.978534	79.0751	81.4751	109.092	0.909844
	3	71.1733	73.5733	66.5753	0.972739	104.311	104.978	598.512	-1.20327	70.3961	72.7961	63.4184	0.975263	83.8334	86.2334	146.876	0.867315
	4	66.9675	69.3675	51.1863	0.976457	104.504	105.17	605.751	-2.29717	71.7489	74.1489	69.0139	0.957202	77.9048	80.3048	101.397	0.907614
	5	73.0201	75.4201	74.7206	0.967791	105.14	105.807	630.343	-1.29217	76.8655	79.2655	95.0208	0.947913	80.3764	82.7764	118.336	0.919216
	6	72.8062	75.2062	73.7286	0.974003	102.998	103.665	551.365	-0.453871	66.965	69.365	51.1782	0.987474	86.3379	88.7379	171.764	0.858905
	7	71.2431	73.6431	66.8662	0.975604	104.679	105.346	612.433	-1.04652	74.6487	77.0487	82.7267	0.962659	81.0464	83.4464	123.396	0.916919
	8	79.884	82.284	114.75	0.910646	104.27	104.936	596.963	-1.41828	80.3175	82.7175	117.9	0.905672	84.2946	86.6946	151.171	0.844923
	9	73.2671	75.6671	75.8832	0.95732	105.209	105.876	633.065	-1.97054	72.5593	74.9593	72.5993	0.960934	84.1507	86.5507	149.817	0.833635
	10	79.0535	81.4535	108.945	0.929812	105.256	105.922	634.91	-1.3838	78.4421	80.8421	104.86	0.934977	87.3296	89.7296	182.747	0.80251
	11	68.9572	71.3572	57.9641	0.978666	104.374	105.041	600.883	-1.29259	72.5365	74.9365	72.4962	0.966628	80.9276	83.3276	122.483	0.904743
	12	74.323	76.723	81.0597	0.961938	103.356	104.023	563.844	-0.841633	69.7926	72.1926	61.0712	0.978395	86.3337	88.7337	171.718	0.829188
	13	67.5755	69.9755	53.1687	0.987498	103.804	104.471	579.848	-0.48693	73.1953	75.5953	75.5433	0.974762	78.6782	81.0782	106.42	0.949915
	14	65.38	67.78	46.3514	0.985306	103.586	104.253	571.99	-1.23768	69.7801	72.1801	61.0233	0.974531	78.6373	81.0373	106.148	0.922937
	15	67.93	70.33	54.3599	0.982522	104.097	104.764	590.563	-1.06286	64.7576	67.1576	44.5828	0.988244	83.7261	86.1261	145.894	0.874104
	16	66.3752	68.7752	49.3261	0.983785	104.773	105.44	616.057	-1.52939	64.1217	66.5217	42.8457	0.987765	83.292	85.692	141.989	0.865636
	17	66.5584	68.9584	49.8941	0.98228	105.215	105.881	633.284	-1.85477	72.7334	75.1334	73.3937	0.961656	78.0939	80.4939	102.603	0.925063
	18	69.2876	71.6876	59.1736	0.970316	104.56	105.227	607.911	-2.13292	72.5646	74.9646	72.6232	0.955288	78.5214	80.9214	105.382	0.905854
	19	69.8346	72.2346	61.2316	0.979719	105.338	106.005	638.194	-1.20317	76.6653	79.0653	93.8391	0.952367	75.953	78.353	89.7531	0.956425
	20	74.4461	76.8461	81.686	0.947042	104.429	105.095	602.93	-1.88518	78.5668	80.9668	105.681	0.91136	75.972	78.372	89.8599	0.935913
8	1	81.3393	83.7393	125.676	0.913623	105.455	106.122	642.886	-1.26028	84.0083	86.4083	148.49	0.879415	80.2719	82.6719	117.565	0.924412
	2	70.5357	72.9357	63.9744	0.970862	104.517	105.183	606.245	-1.61662	73.8752	76.2752	78.8228	0.955767	79.1632	81.5632	109.695	0.914332
	3	67.783	70.183	53.8627	0.978682	104.802	105.469	617.169	-1.79885	67.9529	70.3529	54.4378	0.978224	82.3093	84.7093	133.53	0.868982
	4	72.2771	74.6771	71.33	0.963029	105.652	106.319	650.849	-2.07805	77.1189	79.5189	96.5374	0.932282	76.829	79.229	94.8043	0.934691
	5	65.8357	68.2357	47.6905	0.984464	103.707	104.374	576.335	-1.26896	67.1771	69.5771	51.861	0.981628	80.7243	83.1243	120.937	0.900094
	6	72.1258	74.5258	70.6587	0.965938	104.291	104.958	597.755	-1.43773	76.6264	79.0264	93.6113	0.940215	77.5539	79.9539	99.1978	0.932866
	7	69.1994	71.5994	58.8482	0.97807	104.805	105.471	617.259	-1.41273	70.6107	73.0107	64.2749	0.973839	82.0644	84.4644	131.503	0.890493
	8	78.5378	80.9378	105.49	0.94193	104.832	105.498	618.3	-0.994935	78.7204	81.1204	106.7	0.94059	86.144	88.544	169.694	0.849733
	9	76.3948	78.7948	92.2661	0.949761	104.623	105.29	610.298	-1.19807	79.7189	82.1189	113.571	0.923881	79.1609	81.5609	109.679	0.929009
	10	61.6667	64.0667	36.751	0.990529	104.432	105.099	603.06	-1.5503	65.9751	68.3751	48.1077	0.983771	80.2171	82.6171	117.163	0.903738
	11	70.6927	73.0927	64.605	0.976922	103.925	104.592	584.249	-0.887394	66.4736	68.8736	49.6304	0.98638	84.9671	87.3671	157.66	0.862561
	12	69.5305	71.9305	60.0786	0.974805	104.306	104.972	598.31	-1.49881	72.5734	74.9734	72.6635	0.963144	80.8232	83.2232	121.687	0.896636
	13	69.6055	72.0055	60.3609	0.97983	104.322	104.989	598.916	-0.985738	71.7327	74.1327	68.944	0.973686	82.0255	84.4255	131.183	0.904733
	14	70.1386	72.5386	62.4059	0.96943	105.917	106.584	661.696	-2.43685	77.5013	79.9013	98.8727	0.923264	72.1369	74.5369	70.7079	0.960755
	15	78.3537	80.7537	104.283	0.93287	104.004	104.671	587.128	-1.12795	76.2546	78.6546	91.4611	0.948362	86.7056	89.1056	175.757	0.809313
	16	76.185	78.585	91.0643	0.935213	104.837	105.504	618.507	-1.98869	76.4099	78.8099	92.3531	0.933366	83.5788	85.9788	144.557	0.836743
	17	73.7876	76.1876	78.3921	0.967476	103.217	103.884	558.952	-0.653505	74.1538	76.5538	80.2073	0.965953	83.9432	86.3432	147.887	0.884251
	18	77.2107	79.6107	97.0931	0.942251	105.629	106.295	649.884	-1.58726	78.8967	81.2967	107.883	0.928703	83.922	86.322	147.691	0.866378
	19	70.1258	72.5258	62.3563	0.978631	104.155	104.822	592.71	-0.930626	70.2899	72.6899	62.9992	0.978189	82.7727	85.1727	137.455	0.896167
	20	72.322	74.722	71.5306	0.964972	104.588	105.255	608.971	-1.53879	75.5023	77.9023	87.2602	0.947873	81.2815	83.6815	125.223	0.892651
9	1	65.262	67.662	46.0107	0.989475	104.48	105.146	604.847	-0.818814	72.6601	75.0601	73.0583	0.973464	78.6937	81.0937	106.523	0.943587
	2	69.5681	71.9681	60.2202	0.980137	105.109	105.775	629.103	-1.16769	73.2325	75.6325	75.7192	0.968597	81.7838	84.1838	129.216	0.90855
	3	72.3243	74.7243	71.5408	0.964373	105.288	105.954	636.177	-1.81729	79.1001	81.5001	109.263	0.916896	69.1406	71.5406	58.6326	0.976069
	4	67.7638	70.1638	53.798	0.98221	105.337	106.004	638.162	-1.50332	75.1728	77.5728	85.4818	0.955084	77.2339	79.6339	97.2339	0.941885
	5	69.0134	71.4134	58.1682	0.980738	104.345	105.012	599.777	-1.04787	72.5244	74.9244	72.4414	0.970126	80.2903	82.6903	117.701	0.921135
	6	75.012	77.412	84.6268	0.95004	104.619	105.286	610.149	-1.59704	79.7682	82.1682	113.922	0.909464	74.4277	76.8277	81.5921	0.953559
	7	76.4139	78.8139	92.3759	0.939492	104.094	104.76	590.429	-1.47191	76.6166	79.0166	93.5538	0.937939	83.9306	86.3306	147.771	0.845163
	8	63.237	65.637	40.5408	0.990596	104.359	105.025	600.296	-1.06196	71.9424	74.3424	69.8533	0.97208	77.0801	79.4801	96.3036	0.946932
	9	72.187	74.587	70.9295	0.978454	104.015	104.682	587.535	-0.478352	72.4389	74.8389	72.055	0.977765	84.4347	86.8347	152.501	0.900401
	10	72.5869	74.9869	72.7248	0.970354	105.069	105.735	627.529	-1.20736	73.2326	75.6326	75.7197	0.967862	84.4968	86.8968	153.093	0.868623
	11	68.5597	70.9597	56.542	0.983965	103.429	104.096	566.421	-0.609198	68.3077	70.7077	55.6582	0.984462	83.4578	85.8578	143.468	0.896762
	12	59.0993	61.4993	31.3028	0.994205	103.997	104.664	586.879	-1.03688	68.1864	70.5864	55.2381	0.981955	78.4	80.8	104.585	0.935315
	13	79.1856	81.5856	109.848	0.942635	104.087	104.753	590.177	-0.655879	78.374	80.774	104.415	0.948169	86.9365	89.3365	178.312	0.848844
	14	68.5471	70.9471	56.4972	0.983328	104.144	104.81	592.283	-0.832272	55.7064	58.1064	25.3214	0.996651	86.0304	88.4304	168.494	0.851715
	15	69.5525	71.9525	60.1614	0.976904	105.239	105.905	634.229	-1.56679	75.3085	77.7085	86.2096	0.952575	78.5586	80.9586	105.627	0.928806
	16	66.5759	68.9759	49.9484	0.980672	104.617	105.284	610.072	-1.88345	69.5248	71.9248	60.0573	0.972057	80.6935	83.0935	120.704	0.887126
	17	64.1062	66.5062	42.8043	0.990085	103.423	104.09	566.189	-0.734847	58.2969	60.6969	29.7716	0.995203	83.6033	86.0033	144.778	0.886566
	18	71.7302	74.1302	68.9333	0.969253	103.647	104.314	574.193	-1.13335	69.6466	72.0466	60.5163	0.976303	84.2043	86.6043	150.32	0.853788
	19	81.7793	84.1793	129.18	0.904459	104.441	105.108	603.404	-1.08456	82.0073	84.4073	131.034	0.901697	86.3635	88.7635	172.038	0.830547
	20	66.5589	68.9589	49.8956	0.984501	104.199	104.865	594.314	-1.199	69.9589	72.3589	61.7093	0.976292	80.5817	82.9817	119.864	0.910553
10	1	54.419	56.819	23.3638	0.996617	104.617	105.283	610.046	-1.30655	65.6797	68.0797	47.2278	0.986176	79.4247	81.8247	111.502	0.922945
	2	67.2912	69.6912	52.2323	0.981988	103.741	104.408	577.555	-1.20224	61.675	64.075	36.7702	0.991074	83.6852	86.0852	145.522	0.860191
	3	76.7301	79.1301	94.2198	0.955329	103.657	104.324	574.533	-0.661019	69.8756	72.2756	61.3887	0.981036	89.0756	91.4756	203.818	0.79096
	4	75.4345	77.8345	86.8913	0.957049	104.896	105.563	620.799	-1.19239	77.6971	80.0971	100.09	0.94301	82.2221	84.6221	132.805	0.899667
	5	74.2805	76.6805	80.8448	0.962636	104.643	105.31	611.053	-1.13458	78.3483	80.7483	104.248	0.937872	78.9874	81.3874	108.496	0.932705
	6	72.8783	75.2783	74.0614	0.969569	105.153	105.82	630.859	-1.20802	73.5796	75.9796	77.3795	0.966781	84.0286	86.4286	148.678	0.87736
	7	73.4715	75.8715	76.8587	0.960335	104.811	105.478	617.503	-1.56035	73.4339	75.8339	76.6781	0.960521	83.212	85.612	141.281	0.865975
	8	72.6225	75.0225	72.8868	0.97452	104.807	105.474	617.361	-0.827987	78.9146	81.3146	108.003	0.944054	72.2628	74.6628	71.2665	0.975641
	9	74.3469	76.7469	81.1811	0.942987	105.771	106.437	655.682	-2.71922	77.4796	79.8796	98.7387	0.915658	80.2809	82.6809	117.631	0.880295
	10	65.1631	67.5631	45.7272	0.984049	105.109	105.776	629.13	-2.01935	72.8014	75.2014	73.7063	0.958558	75.5952	77.9952	87.7682	0.941237
	11	71.0937	73.4937	66.2447	0.967945	104.918	105.584	621.637	-1.82271	69.9883	72.3883	61.8224	0.972082	83.4422	85.8422	143.328	0.849944
	12	69.9625	72.3625	61.723	0.976294	103.966	104.632	585.726	-1.13479	73.0897	75.4897	75.0466	0.964955	81.3235	83.7235	125.552	0.901913
	13	59.9329	62.3329	32.9768	0.992728	104.284	104.95	597.488	-1.38711	64.1447	66.5447	42.9073	0.987689	80.892	83.292	122.211	0.900129
	14	68.5996	70.9996	56.6831	0.975056	104.378	105.045	601.036	-1.80454	71.0489	73.4489	66.0596	0.966121	81.079	83.479	123.648	0.881305
	15	67.7044	70.1044	53.5986	0.982841	104.286	104.953	597.575	-1.13295	68.9793	71.3793	58.0441	0.979876	81.8263	84.2263	129.56	0.899738
	16	73.0025	75.4025	74.6387	0.96921	104.656	105.322	611.534	-1.06694	73.5677	75.9677	77.3223	0.966956	83.4913	85.8913	143.769	0.88576
	17	69.9295	72.3295	61.5959	0.978362	104.572	105.239	608.367	-1.1108	73.2662	75.6662	75.8789	0.967163	81.9371	84.3371	130.46	0.902933
	18	77.1348	79.5348	96.6337	0.946941	102.49	103.156	534.115	-0.62095	73.7793	76.1793	78.3516	0.965119	87.2135	89.6135	181.425	0.812977
	19	76.2655	78.6655	91.5231	0.929623	105.819	106.486	657.658	-2.63384	79.5235	81.9235	112.193	0.894246	80.362	82.762	118.229	0.88256
	20	72.4844	74.8844	72.2602	0.972717	104.057	104.724	589.078	-0.8132	73.5503	75.9503	77.2381	0.968828	82.492	84.892	135.064	0.904681

## Sheet: 25
		Gompertz				Exponential				Power				Logistic
data set number	sample number	AIC	AICc	RMSE	R2	AIC	AICc	RMSE	R2	AIC	AICc	RMSE	R2	AIC	AICc	RMSE	R2
1	1	67.4767	69.8767	52.8415	0.982552	104.672	105.339	612.177	-1.34185	70.2613	72.6613	62.8864	0.975287	81.5412	83.9412	127.272	0.898779
	2	78.2913	80.6913	103.877	0.90938	106.296	106.962	677.549	-2.85537	82.8186	85.2186	137.849	0.840415	74.6212	77.0212	82.5849	0.942722
	3	74.9752	77.3752	84.4324	0.959988	105.941	106.608	662.706	-1.46499	79.3405	81.7405	110.917	0.930949	80.0836	82.4836	116.19	0.924228
	4	73.2728	75.6728	75.9103	0.964098	103.708	104.375	576.383	-1.06988	66.984	69.384	51.2389	0.983642	86.5166	88.9166	173.692	0.812032
	5	56.992	59.392	27.44	0.995653	103.821	104.487	580.445	-0.945048	59.9681	62.3681	33.0496	0.993694	81.2967	83.6967	125.342	0.909301
	6	66.5784	68.9784	49.9562	0.983738	104.704	105.371	613.408	-1.45178	68.9462	71.3462	57.9243	0.978137	82.1055	84.5055	131.84	0.886739
	7	63.5485	65.9485	41.338	0.98985	104.523	105.19	606.503	-1.1849	72.5829	74.9829	72.7065	0.968601	76.1775	78.5775	91.0212	0.95079
	8	76.9636	79.3636	95.6052	0.94363	104.173	104.84	593.365	-1.17133	76.8304	79.2304	94.8125	0.944561	84.2941	86.6941	151.167	0.859072
	9	75.9956	78.3956	89.9922	0.947417	105.872	106.539	659.851	-1.82701	80.6021	83.0021	120.017	0.906476	76.8546	79.2546	94.9557	0.941456
	10	68.5926	70.9926	56.6582	0.980192	105.199	105.866	632.658	-1.46975	75.6345	78.0345	87.9844	0.952233	76.956	79.356	95.5598	0.943654
	11	71.2239	73.6239	66.7859	0.968035	104.336	105.003	599.438	-1.57512	65.8237	68.2237	47.6547	0.983725	84.539	86.939	153.498	0.831145
	12	73.2471	75.6471	75.7884	0.962782	104.828	105.495	618.16	-1.47599	76.5319	78.9319	93.0597	0.943886	79.5675	81.9675	112.502	0.91799
	13	67.8631	70.2631	54.1329	0.982361	104.408	105.075	602.159	-1.18263	65.6276	68.0276	47.0742	0.986661	83.5806	85.9806	144.574	0.874184
	14	69.0495	71.4495	58.2996	0.968497	104.222	104.888	595.175	-2.28334	72.1581	74.5581	70.8014	0.953537	79.657	82.057	113.133	0.881367
	15	64.7787	67.1787	44.6418	0.987264	105.103	105.77	628.889	-1.52748	67.241	69.641	52.0686	0.982674	82.1455	84.5455	132.171	0.888362
	16	62.1766	64.5766	37.9413	0.99074	104.636	105.302	610.782	-1.3997	67.9302	70.3302	54.3606	0.980991	80.2489	82.6489	117.396	0.911347
	17	70.7498	73.1498	64.8359	0.975872	104.837	105.503	618.501	-1.19572	73.3778	75.7778	76.4099	0.966488	81.2776	83.6776	125.192	0.91004
	18	57.6983	60.0983	28.6784	0.995493	104.57	105.236	608.258	-1.02728	64.7346	67.1346	44.5187	0.98914	81.193	83.593	124.532	0.915023
	19	72.9953	75.3953	74.6048	0.96119	105.227	105.894	633.767	-1.80076	75.2711	77.6711	86.0086	0.948418	81.658	84.058	128.204	0.885391
	20	75.5513	77.9513	87.5275	0.947356	105.884	106.551	660.353	-1.99647	77.047	79.447	96.1048	0.936533	82.985	85.385	139.291	0.866678
	21	61.0314	63.4314	35.3206	0.991827	104.587	105.254	608.93	-1.42908	70.2427	72.6427	62.8132	0.974153	78.0401	80.4401	102.259	0.931497
	22	76.7808	79.1808	94.5188	0.926945	104.472	105.138	604.544	-1.9886	79.3711	81.7711	111.129	0.899012	80.0136	82.4136	115.682	0.890568
	23	72.103	74.503	70.5581	0.961311	104.38	105.047	601.101	-1.80798	71.62	74.02	68.4599	0.963577	83.1038	85.5038	140.329	0.846964
	24	70.2208	72.6208	62.7277	0.981418	104.766	105.432	615.752	-0.790583	69.7212	72.1212	60.7991	0.982543	84.6207	87.0207	154.284	0.887585
	25	69.5071	71.9071	59.9908	0.975919	105.21	105.877	633.109	-1.68203	75.0997	77.4997	85.0917	0.951551	78.1931	80.5931	103.241	0.92868
2	1	82.75	85.15	137.26	0.892397	104.722	105.389	614.096	-1.15381	82.7113	85.1113	136.928	0.892917	87.0834	89.4834	179.956	0.815044
	2	62.5656	64.9656	38.8749	0.990776	104.601	105.268	609.462	-1.2671	70.4923	72.8923	63.8009	0.975155	78.2085	80.6085	103.341	0.934819
	3	75.8371	78.2371	89.1054	0.955628	105.188	105.855	632.246	-1.23396	78.8382	81.2382	107.489	0.93543	81.1146	83.5146	123.923	0.914176
	4	72.5604	74.9604	72.6043	0.964214	104.256	104.923	596.453	-1.41513	77.3449	79.7449	97.9106	0.93492	77.2703	79.6703	97.4554	0.935524
	5	65.3827	67.7827	46.3591	0.989587	104.333	105	599.331	-0.740428	65.4147	67.8147	46.452	0.989545	83.2131	85.6131	141.29	0.903273
	6	71.9301	74.3301	69.7997	0.962123	104.656	105.323	611.555	-1.90767	73.6446	76.0446	77.6949	0.953069	80.8158	83.2158	121.631	0.884984
	7	73.1409	75.5409	75.2867	0.962163	104.547	105.213	607.388	-1.46269	72.7086	75.1086	73.2799	0.964154	83.2214	85.6214	141.364	0.866601
	8	59.6965	62.0965	32.4932	0.993564	103.196	103.863	558.234	-0.899693	65.7499	68.1499	47.4354	0.986283	79.7754	82.1754	113.973	0.920813
	9	72.5359	74.9359	72.4933	0.964051	104.758	105.425	615.467	-1.59119	73.2615	75.6615	75.8564	0.960638	83.4608	85.8608	143.495	0.859148
	10	72.6574	75.0574	73.046	0.961941	104.487	105.154	605.132	-1.61197	75.2256	77.6256	85.7643	0.947534	81.5315	83.9315	127.195	0.8846
	11	75.3836	77.7836	86.615	0.94832	105.822	106.489	657.783	-1.98059	80.263	82.663	117.5	0.904893	73.6577	76.0577	77.7585	0.958348
	12	64.6995	67.0995	44.4214	0.985744	106.095	106.761	669.085	-2.23436	72.8933	75.2933	74.1308	0.960297	78.3284	80.7284	104.118	0.921679
	13	72.8914	75.2914	74.1218	0.961143	105.037	105.703	626.282	-1.77408	76.381	78.781	92.1861	0.939895	80.8893	83.2893	122.191	0.894402
	14	65.4172	67.8172	46.4593	0.986878	104.864	105.53	619.548	-1.33344	74.4142	76.8142	81.5233	0.959597	75.0295	77.4295	84.7193	0.956367
	15	74.2623	76.6623	80.7528	0.966156	103.907	104.574	583.588	-0.767601	68.4729	70.8729	56.236	0.983587	87.2742	89.6742	182.115	0.827868
	16	83.4624	85.8624	143.509	0.877207	105.132	105.799	630.031	-1.36666	84.5851	86.9851	153.941	0.858707	86.6154	89.0154	174.768	0.817888
	17	72.1606	74.5606	70.8126	0.969503	104.508	105.175	605.929	-1.23295	77.3175	79.7175	97.7429	0.941896	76.5965	78.9965	93.4366	0.946903
	18	51.3929	53.7929	19.3377	0.997542	105.064	105.731	627.363	-1.58661	67.1684	69.5684	51.8329	0.982343	78.3689	80.7689	104.382	0.928395
	19	60.013	62.413	33.1424	0.993657	104.407	105.073	602.097	-1.09356	56.9395	59.3395	27.35	0.99568	82.8187	85.2187	137.851	0.890259
	20	68.2743	70.6743	55.5424	0.978084	105.072	105.739	627.672	-1.7989	73.3001	75.7001	76.0399	0.958923	78.6036	81.0036	105.924	0.92029
	21	74.4097	76.8097	81.5	0.955727	105.4	106.067	640.658	-1.73576	79.7096	82.1096	113.505	0.914127	74.4929	76.8929	81.925	0.955264
	22	78.2835	80.6835	103.826	0.930661	105.188	105.855	632.247	-1.57121	81.5501	83.9501	127.342	0.895694	80.5091	82.9091	119.321	0.908421
	23	67.158	69.558	51.7991	0.985315	103.937	104.604	584.673	-0.870856	69.9772	72.3772	61.7797	0.979112	81.3257	83.7257	125.569	0.913706
	24	70.7632	73.1632	64.8906	0.972442	104.214	104.881	594.899	-1.3162	72.7428	75.1428	73.4367	0.964705	81.0755	83.4755	123.621	0.899984
	25	73.2405	75.6405	75.757	0.964887	103.755	104.422	578.065	-1.04442	71.6474	74.0474	68.5773	0.971227	84.5665	86.9665	153.762	0.855352
3	1	72.3353	74.7353	71.5899	0.968113	104.173	104.839	593.355	-1.19051	74.5029	76.9029	81.9766	0.958189	80.4918	82.8918	119.192	0.911609
	2	65.2558	67.6558	45.9929	0.988635	105.111	105.777	629.181	-1.12684	67.1298	69.5298	51.7081	0.985635	82.9821	85.3821	139.266	0.895799
	3	61.7993	64.1993	37.057	0.992419	104.392	105.058	601.528	-0.997596	64.8153	67.2153	44.7438	0.988947	81.4559	83.8559	126.595	0.911523
	4	72.6144	75.0144	72.8497	0.96401	105.78	106.447	656.075	-1.91902	77.5806	79.9806	99.3638	0.933044	79.1513	81.5513	109.613	0.918519
	5	79.4904	81.8904	111.961	0.925525	105.415	106.082	641.262	-1.44313	80.8658	83.2658	122.011	0.911555	85.3509	87.7509	161.488	0.845063
	6	74.6737	77.0737	82.8563	0.950017	104.643	105.309	611.049	-1.71844	72.2823	74.6823	71.3531	0.962932	84.932	87.332	157.315	0.81982
	7	68.094	70.494	54.9197	0.982406	105.57	106.237	647.511	-1.44564	75.1082	77.5082	85.1371	0.95772	77.7306	80.1306	100.3	0.941319
	8	75.9451	78.3451	89.7087	0.943482	105.574	106.241	647.667	-1.9459	80.3066	82.7066	117.821	0.90251	76.1663	78.5663	90.9574	0.941898
	9	77.2302	79.6302	97.2116	0.938506	105.232	105.899	633.973	-1.61538	80.0241	82.4241	115.759	0.912803	80.5482	82.9482	119.613	0.9069
	10	73.8006	76.2006	78.4559	0.961347	105.391	106.057	640.281	-1.57437	78.7239	81.1239	106.724	0.928476	75.7854	78.1854	88.8176	0.950463
	11	72.4888	74.8888	72.2802	0.970752	103.621	104.288	573.24	-0.839605	67.8465	70.2465	54.0769	0.983629	85.6612	88.0612	164.651	0.848232
	12	58.5576	60.9576	30.2607	0.993925	104.245	104.911	596.035	-1.3567	69.0932	71.4932	58.459	0.977329	77.5415	79.9415	99.1213	0.934823
	13	66.1751	68.5751	48.7129	0.983369	104.855	105.522	619.207	-1.68726	74.5565	76.9565	82.2516	0.952584	73.8964	76.2964	78.9271	0.956339
	14	69.8004	72.2004	61.1007	0.967666	105.256	105.923	634.914	-2.49134	75.3767	77.7767	86.5779	0.93508	76.9583	79.3583	95.5732	0.92089
	15	70.3659	72.7659	63.299	0.97618	103.872	104.539	582.304	-1.01583	68.3019	70.7019	55.6381	0.981596	84.3266	86.7266	151.474	0.863595
	16	73.5798	75.9798	77.3805	0.963511	102.675	103.342	540.332	-0.779171	67.6012	70.0012	53.254	0.982718	86.0461	88.4461	168.659	0.826652
	17	73.2829	75.6829	75.9583	0.971045	105.163	105.829	631.225	-0.999564	73.3054	75.7054	76.0648	0.970964	84.4071	86.8071	152.238	0.883691
	18	72.2732	74.6732	71.3126	0.972242	104.019	104.685	587.672	-0.885049	72.746	75.146	73.4513	0.970552	83.0012	85.4012	139.432	0.893885
	19	68.1096	70.5096	54.9735	0.981118	105.137	105.803	630.207	-1.4815	74.3257	76.7257	81.0734	0.958932	77.2897	79.6897	97.5738	0.940514
	20	73.6833	76.0833	77.883	0.964518	104.739	105.405	614.719	-1.21044	75.8141	78.2141	88.9771	0.953689	82.5147	84.9147	135.256	0.892986
	21	74.1024	76.5024	79.9498	0.96677	105.222	105.888	633.562	-1.0868	78.7736	81.1736	107.056	0.940417	76.6803	79.0803	93.9269	0.954135
	22	70.4699	72.8699	63.7117	0.975772	105.095	105.762	628.567	-1.35824	76.2183	78.6183	91.2537	0.950297	77.711	80.111	100.177	0.940101
	23	69.6244	72.0244	60.4323	0.978951	103.859	104.525	581.825	-0.951085	70.8594	73.2594	65.2817	0.975437	82.3363	84.7363	133.756	0.896886
	24	72.7838	75.1838	73.6251	0.967099	104.808	105.475	617.394	-1.3136	74.9683	77.3683	84.3959	0.956768	82.7534	85.1534	137.289	0.885598
	25	56.656	59.056	26.8698	0.995216	105.074	105.741	627.739	-1.61112	67.7717	70.1717	53.8245	0.980803	78.7037	81.1037	106.589	0.924718
4	1	67.0934	69.4934	51.5904	0.986026	103.391	104.058	565.058	-0.676345	64.5457	66.9457	43.9964	0.989837	83.8575	86.2575	147.097	0.886398
	2	68.0804	70.4804	54.8732	0.979885	104.082	104.748	589.992	-1.32533	71.1559	73.5559	66.5029	0.970456	79.8356	82.2356	114.403	0.912569
	3	59.063	61.463	31.2318	0.9941	105.089	105.756	628.341	-1.38814	70.5011	72.9011	63.8363	0.975351	77.46	79.86	98.6178	0.941172
	4	75.1238	77.5238	85.2203	0.945987	104.469	105.136	604.442	-1.71723	74.9302	77.3302	84.1954	0.947278	82.9414	85.3414	138.912	0.856487
	5	74.9747	77.3747	84.4295	0.939995	105.501	106.168	644.734	-2.49912	80.0998	82.4998	116.307	0.886129	71.4531	73.8531	67.7494	0.961363
	6	68.6758	71.0758	56.9537	0.982145	103.541	104.207	570.376	-0.790782	65.1096	67.5096	45.5746	0.988567	84.0215	86.4215	148.612	0.878429
	7	80.6658	83.0658	120.495	0.925831	103.604	104.271	572.644	-0.675142	78.4696	80.8696	105.041	0.943636	88.3808	90.7808	195.156	0.805444
	8	60.6508	63.0508	34.4902	0.993856	103.646	104.312	574.131	-0.702516	61.8832	64.2832	37.2519	0.992833	81.9035	84.3035	130.186	0.912461
	9	76.7146	79.1146	94.1285	0.946656	104.701	105.368	613.272	-1.26441	77.7294	80.1294	100.292	0.93944	83.3456	85.7456	142.465	0.877802
	10	64.6416	67.0416	44.2607	0.987518	104.918	105.584	621.641	-1.4622	72.5805	74.9805	72.6957	0.966328	76.6589	79.0589	93.8014	0.943939
	11	76.0341	78.4341	90.2091	0.938838	106.023	106.69	666.113	-2.33487	80.7875	83.1875	121.415	0.889203	75.5099	77.9099	87.3017	0.942717
	12	68.948	71.348	57.9308	0.978633	104.584	105.25	608.788	-1.35965	70.2892	72.6892	62.9961	0.974734	82.1062	84.5062	131.847	0.889324
	13	73.1371	75.5371	75.269	0.964498	104.329	104.995	599.164	-1.24966	77.7123	80.1123	100.185	0.937102	75.5327	77.9327	87.4259	0.952103
	14	79.4946	81.8946	111.99	0.920834	104.514	105.181	606.161	-1.31929	76.6675	79.0675	93.8519	0.944401	88.331	90.731	194.55	0.761086
	15	73.6629	76.0629	77.7838	0.964341	105.307	105.973	636.939	-1.39103	78.4697	80.8697	105.041	0.93497	78.2391	80.6391	103.538	0.936818
	16	68.8196	71.2196	57.4678	0.980599	104.109	104.776	591.01	-1.05195	66.429	68.829	49.4922	0.98561	84.1614	86.5614	149.918	0.867967
	17	63.5354	65.9354	41.304	0.985899	103.809	104.476	580.014	-1.78069	67.5762	69.9762	53.1709	0.976632	78.7522	81.1522	106.913	0.905522
	18	61.9988	64.3988	37.522	0.992678	104.222	104.888	595.169	-0.842109	64.1952	66.5952	43.0429	0.990365	81.7597	84.1597	129.021	0.913432
	19	67.9599	70.3599	54.4616	0.980475	104.121	104.787	591.435	-1.30263	68.5447	70.9447	56.4887	0.978994	82.4027	84.8027	134.313	0.881247
	20	64.6544	67.0544	44.2963	0.986897	104.518	105.185	606.311	-1.45495	69.412	71.812	59.6355	0.97625	80.0856	82.4856	116.205	0.909823
	21	76.4928	78.8928	92.833	0.945675	105.504	106.171	644.856	-1.62133	80.8849	83.2849	122.157	0.905934	78.0515	80.4515	102.332	0.933989
	22	79.8386	82.2386	114.424	0.911935	106.086	106.752	668.708	-2.00773	82.9325	85.3325	138.835	0.870353	79.6911	82.0911	113.374	0.913544
	23	74.5891	76.9891	82.4193	0.95593	105.79	106.457	656.48	-1.79591	79.569	81.969	112.512	0.917874	76.1114	78.5114	90.6462	0.946693
	24	76.8863	79.2863	95.144	0.942513	104.271	104.938	597.03	-1.26361	79.0749	81.4749	109.091	0.924424	81.2878	83.6878	125.272	0.900341
	25	63.2474	65.6474	40.5674	0.987368	105.569	106.236	647.462	-2.21766	73.2751	75.6751	75.9212	0.955758	73.698	76.098	77.9547	0.953356
5	1	59.2714	61.6714	31.6413	0.99476	105.012	105.679	625.31	-1.04655	72.227	74.627	71.1072	0.973536	75.7793	78.1793	88.7841	0.958743
	2	66.2351	68.6351	48.8959	0.98689	104.099	104.766	590.627	-0.912918	66.4732	68.8732	49.6288	0.986494	82.4784	84.8784	134.95	0.900135
	3	71.1917	73.5917	66.6515	0.973396	105.081	105.748	628.014	-1.36196	73.3646	75.7646	76.3468	0.965093	82.3461	84.7461	133.838	0.892726
	4	67.5951	69.9951	53.2339	0.985276	103.777	104.444	578.87	-0.741094	65.8568	68.2568	47.7534	0.988151	83.4537	85.8537	143.431	0.893107
	5	68.3218	70.7218	55.7072	0.978223	104.639	105.306	610.903	-1.61888	72.1122	74.5122	70.5985	0.965025	80.1301	82.5301	116.528	0.904713
	6	75.6542	78.0542	88.0924	0.955945	104.706	105.373	613.474	-1.13654	76.2305	78.6305	91.3232	0.952654	84.1321	86.5321	149.644	0.872873
	7	74.1545	76.5545	80.2104	0.964466	104.352	105.019	600.051	-0.988637	76.8545	79.2545	94.9554	0.950201	81.6073	84.0073	127.799	0.909795
	8	77.8706	80.2706	101.181	0.949344	103.907	104.574	583.599	-0.685239	76.1441	78.5441	90.8318	0.959177	87.323	89.723	182.671	0.83489
	9	69.3611	71.7611	59.4461	0.97375	105.906	106.572	661.231	-2.24777	77.6712	80.0712	99.9277	0.925826	67.806	70.206	53.9402	0.978388
	10	56.1219	58.5219	25.9876	0.995385	103.386	104.053	564.895	-1.18062	65.466	67.866	46.6012	0.98516	78.6145	81.0145	105.996	0.923224
	11	69.8852	72.2852	61.4256	0.974219	104.888	105.555	620.482	-1.63063	76.1392	78.5392	90.8035	0.943661	75.2098	77.6098	85.6793	0.94984
	12	76.4106	78.8106	92.357	0.935799	104.941	105.608	622.548	-1.91706	79.143	81.543	109.556	0.909662	80.446	82.846	118.852	0.893681
	13	73.836	76.236	78.6296	0.959672	104.983	105.65	624.176	-1.54126	71.8635	74.2635	69.5099	0.968484	85.6401	88.0401	164.434	0.823633
	14	71.7453	74.1453	68.9984	0.973925	104.502	105.169	605.708	-1.00942	73.7758	76.1758	78.3345	0.966391	82.6784	85.0784	136.647	0.897731
	15	65.9908	68.3908	48.155	0.987606	105.104	105.771	628.93	-1.11412	73.4346	75.8346	76.6816	0.968573	77.2913	79.6913	97.5836	0.949105
	16	75.8004	78.2004	88.9013	0.948843	104.327	104.994	599.108	-1.32326	75.1096	77.5096	85.1445	0.953075	84.1367	86.5367	149.687	0.854971
	17	65.1155	67.5155	45.5914	0.987746	103.905	104.572	583.506	-1.00731	69.4933	71.8933	59.9392	0.978819	79.4706	81.8706	111.823	0.92628
	18	77.8573	80.2573	101.097	0.941933	104.914	105.581	621.489	-1.19442	80.5968	82.9968	119.977	0.91822	82.0198	84.4198	131.136	0.902299
	19	71.3005	73.7005	67.1065	0.970276	104.053	104.72	588.947	-1.28942	71.7	74.1	68.8033	0.968754	82.3516	84.7516	133.884	0.881688
	20	72.6867	75.0867	73.1798	0.965594	104.098	104.764	590.585	-1.24086	74.4264	76.8264	81.5853	0.957237	81.6285	84.0285	127.968	0.894791
	21	64.2682	66.6682	43.2397	0.990478	104.751	105.418	615.188	-0.927384	73.2177	75.6177	75.6492	0.970855	76.673	79.073	93.8841	0.955111
	22	66.8689	69.2689	50.8716	0.984942	105.112	105.779	629.247	-1.30393	74.949	77.349	84.294	0.958655	75.1931	77.5931	85.59	0.957374
	23	77.9475	80.3475	101.669	0.928973	103.606	104.273	572.721	-1.25389	76.1997	78.5997	91.1475	0.942913	86.1666	88.5666	169.935	0.801569
	24	77.9137	80.3137	101.454	0.938211	104.505	105.172	605.809	-1.20314	78.7916	81.1916	107.176	0.931045	83.5975	85.9975	144.726	0.874262
	25	74.0794	76.4794	79.8353	0.956698	104.497	105.164	605.518	-1.49101	75.9539	78.3539	89.7582	0.945265	81.504	83.904	126.977	0.890461
6	1	60.7626	63.1626	34.732	0.990261	104.779	105.446	616.29	-2.06645	68.7897	71.1897	57.3607	0.973436	77.5062	79.9062	98.9028	0.921026
	2	74.2682	76.6682	80.7825	0.96444	105.167	105.833	631.387	-1.1723	76.6502	79.0502	93.7508	0.952106	83.2593	85.6593	141.699	0.890589
	3	57.242	59.642	27.8721	0.994133	104.465	105.131	604.285	-1.75758	70.1113	72.5113	62.2997	0.97069	74.7036	77.1036	83.0109	0.947963
	4	71.3832	73.7832	67.4541	0.961001	104.383	105.05	601.217	-2.09813	74.9453	77.3453	84.2748	0.939126	79.4113	81.8113	111.409	0.893616
	5	55.9551	58.3551	25.7181	0.996118	104.37	105.037	600.734	-1.1183	66.6983	69.0983	50.3322	0.98513	79.0516	81.4516	108.932	0.930347
	6	64.2658	66.6658	43.2333	0.989437	103.931	104.597	584.45	-0.930473	57.4542	59.8542	28.2443	0.995492	83.8127	86.2127	146.686	0.878396
	7	82.14	84.54	132.125	0.897833	104.502	105.168	605.679	-1.14696	83.5426	85.9426	144.231	0.878254	84.6107	87.0107	154.187	0.860865
	8	74.8121	77.2121	83.5758	0.954112	105.411	106.078	641.101	-1.70015	76.7965	79.1965	94.6116	0.941194	81.2049	83.6049	124.624	0.897967
	9	70.741	73.141	64.8003	0.971125	104.015	104.681	587.523	-1.37369	73.5409	75.9409	77.1927	0.959024	80.5975	82.9975	119.982	0.901007
	10	76.0109	78.4109	90.0785	0.95456	105.519	106.185	645.434	-1.33293	79.6207	82.0207	112.877	0.928648	79.3448	81.7448	110.947	0.931067
	11	71.0867	73.4867	66.2159	0.978813	104.258	104.925	596.535	-0.719582	68.2729	70.6729	55.5373	0.985095	85.3249	87.7249	161.226	0.874391
	12	74.307	76.707	80.9786	0.959087	104.26	104.927	596.608	-1.22077	74.1927	76.5927	80.4025	0.959667	83.9554	86.3554	148	0.863337
	13	66.693	69.093	50.3156	0.976616	105.317	105.984	637.362	-2.75214	74.6776	77.0776	82.8764	0.936559	72.3186	74.7186	71.5153	0.952761
	14	67.4265	69.8265	52.676	0.985126	104.065	104.732	589.392	-0.862154	63.9266	66.3266	42.3264	0.990396	83.7866	86.1866	146.447	0.885034
	15	71.6718	74.0718	68.6821	0.965019	105.623	106.29	649.646	-2.12971	77.203	79.603	97.0464	0.930159	76.5184	78.9184	92.9813	0.935888
	16	68.6881	71.0881	56.9974	0.978371	104.657	105.324	611.601	-1.49036	71.9548	74.3548	69.9078	0.967463	81.4295	83.8295	126.386	0.893653
	17	73.4914	75.8914	76.9543	0.956506	105.051	105.718	626.838	-1.88587	76.0507	78.4507	90.3028	0.940108	80.2354	82.6354	117.297	0.898949
	18	67.9975	70.3975	54.5897	0.980869	104.329	104.996	599.188	-1.30489	73.4732	75.8732	76.867	0.962068	78.1753	80.5753	103.126	0.931725
	19	72.5512	74.9512	72.5625	0.967709	104.99	105.657	624.449	-1.39138	75.0953	77.4953	85.0683	0.95562	80.9941	83.3941	122.994	0.907228
	20	78.0657	80.4657	102.423	0.939051	103.117	103.784	555.475	-0.792701	74.8077	77.2077	83.5529	0.95944	87.4663	89.8663	184.315	0.802621
	21	70.358	72.758	63.2678	0.973137	105.428	106.094	641.766	-1.76407	75.8324	78.2324	89.0791	0.946747	77.6416	80.0416	99.7436	0.933232
	22	68.0073	70.4073	54.623	0.978842	104.477	105.144	604.745	-1.59343	66.3279	68.7279	49.1805	0.982848	82.8721	85.2721	138.312	0.864341
	23	76.6989	79.0989	94.0364	0.942523	104.807	105.474	617.366	-1.47735	78.369	80.769	104.383	0.929179	82.3208	84.7208	133.627	0.883938
	24	68.1137	70.5137	54.9875	0.980199	104.98	105.646	624.045	-1.55029	73.5434	75.9434	77.2049	0.960966	79.1205	81.5205	109.403	0.921619
	25	67.8135	70.2135	53.9653	0.97809	103.766	104.433	578.46	-1.51749	69.3831	71.7831	59.5279	0.97334	80.2882	82.6882	117.685	0.895801
7	1	67.8776	70.2776	54.182	0.980447	105.154	105.82	630.868	-1.65088	71.196	73.596	66.6698	0.970395	81.3047	83.7047	125.404	0.895254
	2	48.0164	50.4164	15.6587	0.998396	104.661	105.328	611.743	-1.44769	63.7029	66.1029	41.7389	0.988605	79.336	81.736	110.886	0.919579
	3	72.5774	74.9774	72.6815	0.96494	104.536	105.203	606.98	-1.44522	75.1507	77.5507	85.3634	0.951637	80.4938	82.8938	119.207	0.905686
	4	53.9049	56.3049	22.625	0.996831	104.207	104.873	594.617	-1.189	65.2894	67.6894	46.0895	0.986849	79.037	81.437	108.832	0.926669
	5	62.533	64.933	38.7957	0.989257	104.865	105.531	619.579	-1.7401	65.4688	67.8688	46.6093	0.984493	81.1217	83.5217	123.978	0.890286
	6	57.726	60.126	28.728	0.995774	102.877	103.544	547.199	-0.53335	54.6799	57.0799	23.7478	0.997112	81.9168	84.3168	130.295	0.913063
	7	58.8618	61.2618	30.8415	0.993936	103.904	104.571	583.476	-1.17034	69.6284	72.0284	60.4473	0.976706	76.5294	78.9294	93.0452	0.944809
	8	73.2745	75.6745	75.918	0.966803	104.539	105.206	607.094	-1.12288	73.2186	75.6186	75.6536	0.967033	83.8981	86.2981	147.471	0.874736
	9	60.9662	63.3662	35.1768	0.991592	104.482	105.148	604.925	-1.48662	70.2145	72.6145	62.7028	0.973283	77.8761	80.2761	101.216	0.930385
	10	76.5539	78.9539	93.1878	0.950364	104.579	105.246	608.621	-1.11726	78.1856	80.5856	103.193	0.939133	82.9187	85.3187	138.715	0.890017
	11	65.7642	68.1642	47.4777	0.985277	104.911	105.578	621.376	-1.52195	71.5284	73.9284	68.0693	0.969736	78.8794	81.2794	107.766	0.924144
	12	72.6738	75.0738	73.1206	0.962343	105.313	105.98	637.193	-1.85961	76.9622	79.3622	95.5967	0.935635	79.55	81.95	112.379	0.911052
	13	73.5977	75.9977	77.4671	0.952008	104.54	105.207	607.134	-1.94787	75.4426	77.8426	86.9354	0.939559	81.1477	83.5477	124.18	0.876678
	14	65.8794	68.2794	47.8207	0.983101	104.675	105.341	612.264	-1.77017	75.0755	77.4755	84.9635	0.946655	71.7065	74.1065	68.8312	0.964989
	15	58.0751	60.4751	29.3618	0.993797	105.189	105.855	632.251	-1.87638	69.2038	71.6038	58.8643	0.975067	76.9966	79.3966	95.8025	0.933958
	16	74.0336	76.4336	79.6067	0.960192	103.603	104.269	572.586	-1.05946	71.056	73.456	66.0887	0.972564	85.0512	87.4512	158.492	0.842208
	17	71.8	74.2	69.2344	0.9712	104.245	104.911	596.029	-1.13445	64.7958	67.1958	44.6894	0.988001	86.1093	88.5093	169.327	0.827733
	18	66.1609	68.5609	48.6698	0.980491	104.493	105.159	605.341	-2.01793	69.9639	72.3639	61.7284	0.968618	79.3495	81.7495	110.979	0.898564
	19	78.2464	80.6464	103.586	0.936787	102.939	103.606	549.329	-0.777752	76.2202	78.6202	91.2645	0.950931	86.6073	89.0073	174.68	0.82024
	20	76.6128	79.0128	93.5318	0.94949	105.648	106.314	650.651	-1.4443	81.254	83.654	125.008	0.909774	75.629	78.029	87.9538	0.955335
	21	75.6623	78.0623	88.1369	0.95182	104.755	105.421	615.341	-1.34845	75.774	78.174	88.7543	0.951143	84.6577	87.0577	154.641	0.85168
	22	77.7782	80.1782	100.598	0.936384	104.357	105.024	600.243	-1.26484	78.3192	80.7192	104.058	0.931933	83.7142	86.1142	145.785	0.866399
	23	65.7118	68.1118	47.3225	0.984478	104.681	105.348	612.505	-1.60037	72.4994	74.8994	72.3283	0.96374	77.2792	79.6792	97.5095	0.934096
	24	66.6784	69.0784	50.2695	0.98577	104.366	105.033	600.578	-1.03109	69.7346	72.1346	60.8502	0.97915	81.037	83.437	123.324	0.914358
	25	79.512	81.912	112.112	0.930295	105.523	106.19	645.62	-1.31163	82.5147	84.9147	135.256	0.898544	81.5797	83.9797	127.579	0.909735
8	1	74.2976	76.6976	80.9311	0.955098	104.24	104.907	595.852	-1.43394	73.5346	75.9346	77.1624	0.959183	84.3846	86.7846	152.024	0.841564
	2	69.6499	72.0499	60.5287	0.976069	105.414	106.08	641.212	-1.6856	72.6171	75.0171	72.8622	0.965323	81.3074	83.7074	125.426	0.897243
	3	67.522	69.922	52.9911	0.979477	104.943	105.61	622.62	-1.83324	70.8634	73.2634	65.2982	0.968837	81.2444	83.6444	124.933	0.885925
	4	66.9373	69.3373	51.0896	0.984104	104.9	105.566	620.932	-1.34805	71.6014	74.0014	68.3804	0.971524	80.6263	83.0263	120.199	0.912013
	5	75.1134	77.5134	85.1649	0.959616	104.612	105.279	609.885	-1.07102	77.6593	80.0593	99.8537	0.944484	81.9695	84.3695	130.725	0.904851
	6	71.1886	73.5886	66.6387	0.973754	104.86	105.527	619.399	-1.26756	75.1081	77.5081	85.1366	0.95716	80.5527	82.9527	119.647	0.91539
	7	68.9187	71.3187	57.8249	0.974085	104.813	105.48	617.601	-1.95618	75.3389	77.7389	86.3735	0.94218	74.7771	77.1771	83.3935	0.946101
	8	61.1987	63.5987	35.6918	0.992929	104.198	104.864	594.278	-0.960348	60.9342	63.3342	35.1065	0.993159	82.6597	85.0597	136.487	0.896597
	9	68.4946	70.8946	56.3121	0.980234	103.946	104.613	585.006	-1.1332	69.0679	71.4679	58.3667	0.978766	81.7217	84.1217	128.715	0.89673
	10	67.9833	70.3833	54.5413	0.981491	103.556	104.223	570.92	-1.02811	69.4981	71.8981	59.9572	0.977632	81.5346	83.9346	127.219	0.899296
	11	77.2055	79.6055	97.0611	0.93402	104.614	105.281	609.961	-1.6057	76.651	79.051	93.7552	0.938438	84.9475	87.3475	157.468	0.826338
	12	77.9479	80.3479	101.671	0.932536	105.381	106.047	639.888	-1.67228	80.7111	83.1111	120.837	0.904704	81.5348	83.9348	127.221	0.894369
	13	66.3301	68.7301	49.1871	0.980316	104.79	105.457	616.709	-2.09433	72.7699	75.1699	73.5611	0.955975	77.2452	79.6452	97.3024	0.922971
	14	66.5518	68.9518	49.8735	0.985144	104.976	105.642	623.889	-1.32474	71.7887	74.1887	69.1857	0.971411	80.2466	82.6466	117.379	0.917711
	15	71.1905	73.5905	66.6468	0.978111	103.871	104.538	582.267	-0.670778	72.0796	74.4796	70.4552	0.975537	83.0141	85.4141	139.544	0.904038
	16	78.0192	80.4192	102.125	0.934355	104.076	104.742	589.764	-1.18923	79.1126	81.5126	109.348	0.924741	83.9873	86.3873	148.295	0.861582
	17	70.4305	72.8305	63.5552	0.973195	104.347	105.014	599.852	-1.38778	72.1359	74.5359	70.7036	0.966827	81.8974	84.2974	130.137	0.887615
	18	67.3951	69.7951	52.5725	0.979875	104.887	105.553	620.434	-1.80286	72.4353	74.8353	72.0389	0.962213	78.3068	80.7068	103.978	0.921279
	19	72.316	74.716	71.5039	0.95987	105.332	105.999	637.955	-2.19442	76.611	79.011	93.5214	0.931351	78.9836	81.3836	108.47	0.907651
	20	72.7494	75.1494	73.467	0.971685	102.611	103.278	538.183	-0.519457	63.1088	65.5088	40.2175	0.991515	86.9954	89.3954	178.969	0.831971
	21	78.3029	80.7029	103.952	0.935097	103.681	104.348	575.408	-0.988605	77.4384	79.8384	98.4844	0.941745	86.0093	88.4093	168.272	0.829933
	22	66.5949	68.9949	50.008	0.978785	103.997	104.664	586.893	-1.92201	71.5301	73.9301	68.0762	0.960685	76.8262	79.2262	94.7875	0.92378
	23	72.4582	74.8582	72.1421	0.969811	103.693	104.36	575.843	-0.923421	73.7695	76.1695	78.3036	0.964434	82.0671	84.4671	131.524	0.899659
	24	72.5074	74.9074	72.3642	0.96515	104.772	105.439	616.007	-1.52539	76.3878	78.7878	92.2255	0.943394	79.8627	82.2627	114.597	0.912602
	25	61.8479	64.2479	37.1696	0.991789	104.359	105.026	600.305	-1.14171	69.7691	72.1691	60.9814	0.977899	78.1865	80.5865	103.199	0.936705
9	1	73.3705	75.7705	76.3753	0.95861	105.263	105.93	635.192	-1.86283	78.2233	80.6233	103.436	0.924084	77.7976	80.1976	100.721	0.928018
	2	72.7998	75.1998	73.6987	0.959073	104.167	104.834	593.146	-1.65105	75.7072	78.1072	88.3849	0.941136	79.6342	82.0342	112.972	0.903831
	3	71.8737	74.2737	69.554	0.956336	105.515	106.181	645.274	-2.75807	76.2185	78.6185	91.2551	0.924839	78.7896	81.1896	107.163	0.896351
	4	72.6138	75.0138	72.8469	0.966106	104.594	105.26	609.179	-1.37021	75.4004	77.8004	86.7059	0.951983	81.6004	84.0004	127.743	0.895774
	5	72.2344	74.6344	71.14	0.962487	104.976	105.643	623.911	-1.88537	75.7812	78.1812	88.7943	0.941558	80.5372	82.9372	119.531	0.894095
	6	73.9942	76.3942	79.4113	0.962487	104.395	105.062	601.674	-1.1535	74.7783	77.1783	83.3997	0.958624	83.4808	85.8808	143.674	0.877205
	7	65.1149	67.5149	45.5897	0.987239	104.696	105.363	613.082	-1.30778	72.32	74.72	71.5215	0.968593	78.3543	80.7543	104.286	0.933225
	8	62.3486	64.7486	38.3512	0.987767	104.655	105.321	611.505	-2.10999	69.601	72.001	60.3441	0.969715	77.5177	79.9177	98.9742	0.918529
	9	71.666	74.066	68.657	0.974731	105.471	106.137	643.501	-1.21983	76.3635	78.7635	92.0854	0.954543	79.2279	81.6279	110.139	0.934971
	10	63.6279	66.0279	41.5436	0.988799	105.729	106.396	653.98	-1.77568	72.5716	74.9716	72.6552	0.965741	77.5418	79.9418	99.123	0.936234
	11	81.2169	83.6169	124.718	0.904665	104.296	104.963	597.958	-1.19147	82.0097	84.4097	131.053	0.894734	85.1141	87.5141	159.116	0.844826
	12	75.4604	77.8604	87.0321	0.961285	105.114	105.78	629.294	-1.02406	80.0078	82.4078	115.641	0.93165	77.6035	80.0035	99.5064	0.949392
	13	71.3025	73.7025	67.1147	0.974785	104.054	104.721	588.968	-0.941845	68.4168	70.8168	56.0391	0.98242	84.6388	87.0388	154.459	0.866446
	14	71.4086	73.8086	67.5615	0.974295	105.29	105.957	636.289	-1.27995	77.9104	80.3104	101.433	0.94206	73.3856	75.7856	76.4471	0.967089
	15	72.3823	74.7823	71.8008	0.960045	105.552	106.219	646.777	-2.24203	76.7297	79.1297	94.2176	0.931203	79.5214	81.9214	112.178	0.902473
	16	75.2668	77.6668	85.9854	0.944146	105.94	106.607	662.666	-2.31736	80.7144	83.1144	120.862	0.889647	72.9492	75.3492	74.3901	0.958194
	17	65.2391	67.6391	45.945	0.988312	104.561	105.228	607.948	-1.04642	69.5482	71.9482	60.1454	0.979971	80.9418	83.3418	122.592	0.916788
	18	75.996	78.396	89.9947	0.954213	103.329	103.996	562.881	-0.791179	75.6928	78.0928	88.3053	0.955916	84.5972	86.9972	154.057	0.865826
	19	63.7678	66.1678	41.9086	0.988561	105.653	106.32	650.877	-1.75928	72.7183	75.1183	73.3243	0.964982	77.8776	80.2776	101.225	0.933261
	20	69.0192	71.4192	58.1894	0.972951	104.041	104.707	588.474	-1.76639	70.6077	73.0077	64.2629	0.96701	81.377	83.777	125.972	0.873232
	21	66.5766	68.9766	49.9507	0.984162	105.187	105.854	632.191	-1.53698	68.8607	71.2607	57.6155	0.978928	81.501	83.901	126.952	0.897694
	22	60.8403	63.2403	34.9012	0.992805	103.398	104.064	565.301	-0.887623	51.4486	53.8486	19.4051	0.997776	82.774	85.174	137.466	0.888379
	23	68.6102	71.0102	56.7207	0.974416	104.859	105.526	619.356	-2.05043	70.6594	73.0594	64.471	0.966947	80.1223	82.5223	116.471	0.892126
	24	63.9139	66.3139	42.293	0.988478	105.072	105.739	627.665	-1.53782	70.6228	73.0228	64.3235	0.973347	79.5013	81.9013	112.037	0.919141
	25	69.3499	71.7499	59.4043	0.972901	104.761	105.428	615.59	-1.91008	74.0238	76.4238	79.5582	0.951394	77.5167	79.9167	98.9677	0.924784
10	1	72.8434	75.2434	73.8999	0.963395	104.292	104.959	597.807	-1.39536	71.9633	74.3633	69.9447	0.967209	84.1724	86.5724	150.021	0.849147
	2	74.0449	76.4449	79.6631	0.950983	105.87	106.536	659.748	-2.36193	80.0267	82.4267	115.777	0.896467	71.2598	73.6598	66.9359	0.965394
	3	67.9383	70.3383	54.3881	0.981757	105.397	106.064	640.559	-1.53045	76.2665	78.6665	91.5291	0.948335	73.8022	76.2022	78.464	0.962032
	4	61.7886	64.1886	37.0322	0.989891	103.87	104.537	582.238	-1.4989	71.068	73.468	66.1383	0.967756	75.6976	78.0976	88.3316	0.942485
	5	70.8207	73.2207	65.1242	0.959855	104.836	105.502	618.454	-2.62047	75.5247	77.9247	87.3826	0.927723	76.6712	79.0712	93.8737	0.916586
	6	72.4573	74.8573	72.138	0.95242	105.268	105.935	635.395	-2.69133	77.6768	80.0768	99.9628	0.908637	76.525	78.925	93.0195	0.920888
	7	80.4605	82.8605	118.959	0.909925	105.508	106.175	645.015	-1.64819	81.6435	84.0435	128.088	0.895569	85.5566	87.9566	163.578	0.829683
	8	68.0181	70.4181	54.66	0.983044	104.907	105.573	621.214	-1.19018	69.874	72.274	61.3824	0.978616	82.3461	84.7461	133.839	0.898338
	9	69.5431	71.9431	60.1261	0.971277	104.713	105.38	613.744	-1.99277	67.5521	69.9521	53.091	0.977606	82.5903	84.9903	135.896	0.853271
	10	64.8589	67.2589	44.866	0.98774	105.615	106.282	649.329	-1.56788	74.5078	76.9078	82.0016	0.959047	75.5309	77.9309	87.4164	0.95346
	11	70.2713	72.6713	62.9257	0.975407	105.019	105.686	625.597	-1.43076	74.2036	76.6036	80.4574	0.959795	80.6485	83.0485	120.366	0.910018
	12	74.1415	76.5415	80.1458	0.961574	104.946	105.613	622.754	-1.32004	76.1391	78.5391	90.8029	0.950676	83.1733	85.5733	140.94	0.881169
	13	79.246	81.646	110.264	0.906076	103.034	103.7	552.585	-1.35891	74.642	77.042	82.6922	0.947175	88.1057	90.5057	191.829	0.715723
	14	63.2954	65.6954	40.6893	0.99065	104.59	105.257	609.048	-1.09488	65.6667	68.0667	47.1893	0.987424	81.6755	84.0755	128.344	0.906973
	15	65.562	67.962	46.8817	0.983025	104.316	104.983	598.71	-1.7685	70.4155	72.8155	63.4954	0.968862	79.1066	81.5066	109.307	0.907719
	16	75.5207	77.9207	87.3606	0.953416	105.018	105.685	625.558	-1.3886	73.3453	75.7453	76.2551	0.964507	86.0174	88.4174	168.357	0.82699
	17	72.5176	74.9176	72.4105	0.970688	103.318	103.985	562.491	-0.768803	70.1963	72.5963	62.6317	0.97807	84.6394	87.0394	154.464	0.866616
	18	65.2591	67.6591	46.0025	0.983386	104.96	105.627	623.285	-2.04998	72.7333	75.1333	73.3931	0.95771	76.7484	79.1484	94.3276	0.930145
	19	68.4581	70.8581	56.184	0.980229	104.294	104.961	597.884	-1.23889	67.4824	69.8824	52.8602	0.982499	83.1649	85.5649	140.865	0.875718
	20	70.0167	72.4167	61.9323	0.975382	104.561	105.227	607.924	-1.37202	74.9346	77.3346	84.2183	0.954477	77.845	80.245	101.019	0.934502
	21	62.0162	64.4162	37.5626	0.990251	104.645	105.312	611.149	-1.58063	66.4832	68.8832	49.66	0.982961	80.3574	82.7574	118.195	0.903477
	22	67.9625	70.3625	54.4705	0.981048	104.635	105.301	610.735	-1.38254	69.2954	71.6954	59.2026	0.977612	82.6667	85.0667	136.547	0.880904
	23	63.5476	65.9476	41.3357	0.98945	104.127	104.793	591.654	-1.16146	58.0578	60.4578	29.3301	0.994688	83.0616	85.4616	139.959	0.879048
	24	69.9	72.3	61.4825	0.976125	104.095	104.761	590.463	-1.20207	68.2745	70.6745	55.543	0.980515	83.6332	86.0332	145.049	0.867114
	25	57.0565	59.4565	27.5508	0.995182	103.921	104.588	584.098	-1.16541	69.8884	72.2884	61.4377	0.976043	75.9274	78.3274	89.6094	0.949035
